# Supplementary material for: NOTCH-mediated non-cell autonomous regulation of chromatin structure during senescence
Source: Nat Commun. 2018 May 9;9:1840. doi: 10.1038/s41467-018-04283-9 (PMC5943456; doi:10.1038/s41467-018-04283-9)
Supplement: Supplementary file 4 — Supplementary Data 1 [file 41467_2018_4283_MOESM4_ESM.xlsx]

## Sheet: Unchanged
Supplementary Data 1	Parry et al.
Annotation of 'Unchanged' accessible regions (not significantly more or less accessible in RIS or NIS in comparison to growing cells)
PeakID (cmd=annotatePeaks.pl grCons_butNOT_NISup_or_RISup.bed hg19 -CpG -annStats annstats_unchanged.txt)	Chr	Start	End	Strand	Peak Score	Focus Ratio/Region Size	Annotation	Detailed Annotation	Distance to TSS	Nearest PromoterID	Entrez ID	Nearest Unigene	Nearest Refseq	Nearest Ensembl	Gene Name	Gene Alias	Gene Description	Gene Type	CpG%	GC%
58684	chr6	154613980	154614464	+	0	NA	intron (NM_001130700, intron 1 of 11)	intron (NM_001130700, intron 1 of 11)	36993	NM_001130699	26034	Hs.146100	NM_015553	HPRD:17851	IPCEF1	PIP3-E	interaction protein for cytohesin exchange factors 1	protein-coding	0.008264	0.387629
58017	chr6	135410050	135410263	+	0	NA	Intergenic	Intergenic	-34120	NM_006620	10767	Hs.378532	NM_006620	HPRD:06582	HBS1L	EF-1a|ERFS|HBS1|HSPC276|eRF3c	HBS1-like translational GTPase	protein-coding	0.004695	0.434579
44919	chr3	158397374	158397578	+	0	NA	intron (NM_024996, intron 13 of 17)	intron (NM_024996, intron 13 of 17)	-6994	NM_020169	56925	Hs.478067	NM_020169	HPRD:14327	LXN	ECI|TCI	latexin	protein-coding	0.004902	0.365854
8563	chr10	72288692	72288832	+	0	NA	intron (NM_014431, intron 2 of 19)	MLT1J|LTR|ERVL-MaLR	50198	NM_014431	27143	Hs.202351	NM_014431	HPRD:11419	PALD1	KIAA1274|PALD	phosphatase domain containing, paladin 1	protein-coding	0.007143	0.510638
28336	chr17_gl000205_random	85966	86595	+	0	NA	Intergenic	Intergenic	-30343	NR_003682	403340	Hs.572501	NR_003682		MGC70870	-	C-terminal binding protein 2 pseudogene	pseudo	0.023847	0.511111
63406	chr8	16585591	16585878	+	0	NA	Intergenic	MSTB1|LTR|ERVL-MaLR	273940	NM_019851	26281	Hs.199905	NM_019851		FGF20	FGF-20|RHDA2	fibroblast growth factor 20	protein-coding	0	0.486111
28801	chr18	22285219	22285768	+	0	NA	Intergenic	L2c|LINE|L2	77347	NR_040033	729950	Hs.585850	NR_040033	ENSG00000265485	LOC729950	-	uncharacterized LOC729950	ncRNA	0.007286	0.447273
5006	chr1	193240119	193240510	+	0	NA	Intergenic	L1PBa|LINE|L1	-33561	NR_125789	101929184	Hs.146728	NR_125789		LINC01031	TCONS_00000361	long intergenic non-protein coding RNA 1031	ncRNA	0.005115	0.372449
55548	chr6	23174952	23175606	+	0	NA	Intergenic	Intergenic	605601	NM_138574	154150	Hs.629246	NM_138574	HPRD:17935	HDGFL1	PWWP1|dJ309H15.1	hepatoma derived growth factor-like 1	protein-coding	0.010703	0.389313
62374	chr7	130576299	130576506	+	0	NA	intron (NR_110472, intron 2 of 3)	intron (NR_110472, intron 2 of 3)	-14104	NR_029517	407024		NR_029517	miRBase:MI0000105	MIR29B1	MIRN29B1|miRNA29B1	microRNA 29b-1	ncRNA	0.024155	0.456731
31922	chr2	12443447	12444024	+	0	NA	intron (NR_110196, intron 3 of 5)	intron (NR_110196, intron 3 of 5)	296493	NR_110196	100506457	Hs.197824	NR_110196	ENSG00000224184	LOC100506457	-	uncharacterized LOC100506457	ncRNA	0.012132	0.467128
3509	chr1	120611122	120611329	+	0	NA	intron (NM_024408, intron 1 of 33)	intron (NM_024408, intron 1 of 33)	1092	NM_001200001	4853	Hs.487360	NM_024408	HPRD:02606	NOTCH2	AGS2|HJCYS|hN2	notch 2	protein-coding	0.028986	0.5625
18581	chr13	73630270	73630473	+	0	NA	intron (NM_001286818, intron 1 of 3)	intron (NM_001286818, intron 1 of 3)	1257	NM_001286818	688	Hs.508234	NM_001730	HPRD:04212	KLF5	BTEB2|CKLF|IKLF	Kruppel-like factor 5 (intestinal)	protein-coding	0.009852	0.416667
67525	chr9	71991540	71991963	+	0	NA	intron (NM_004816, intron 4 of 10)	intron (NM_004816, intron 4 of 10)	47510	NM_004816	9413	Hs.118003	NM_004816	HPRD:16255	FAM189A2	C9orf61|X123	family with sequence similarity 189, member A2	protein-coding	0.007092	0.516509
35097	chr2	150717096	150717399	+	0	NA	Intergenic	Intergenic	-272917	NM_015702	27249	Hs.5324	NM_015702	HPRD:10781	MMADHC	C2orf25|CL25022|cblD	methylmalonic aciduria (cobalamin deficiency) cblD type, with homocystinuria	protein-coding	0	0.407895
64576	chr8	67940656	67941156	+	0	NA	promoter-TSS (NM_001013626)	promoter-TSS (NM_001013626)	-120	NM_001013626	286187	Hs.583933	NM_001013626	HPRD:14573	PPP1R42	LRRC67|TLLR|dtr	protein phosphatase 1, regulatory subunit 42	protein-coding	0.078	0.58483
70507	chrX	48489792	48490181	+	0	NA	Intergenic	Intergenic	33762	NM_001166426	64743	Hs.521973	NM_017883	HPRD:06753	WDR13	MG21	WD repeat domain 13	protein-coding	0.020566	0.489744
1387	chr1	40380099	40380213	+	0	NA	Intergenic	L1M4|LINE|L1	-12469	NM_001033082	4610	Hs.437922	NM_005376	HPRD:01279	MYCL	LMYC|MYCL1|bHLHe38	v-myc avian myelocytomatosis viral oncogene lung carcinoma derived homolog	protein-coding	0.008772	0.234783
1785	chr1	53513449	53513708	+	0	NA	exon (NM_001193617, exon 14 of 15)	exon (NM_001193617, exon 14 of 15)	-14146	NM_001199082	127435	Hs.586141	NM_153703	HPRD:10557	PODN	PCAN|SLRR5A	podocan	protein-coding	0.003861	0.426923
66454	chr8	142070086	142070294	+	0	NA	Intergenic	MLT1C|LTR|ERVL-MaLR	-58778	NM_001199649	5747	Hs.395482	NM_005607	HPRD:02859	PTK2	FADK|FAK|FAK1|FRNK|PPP1R71|p125FAK|pp125FAK	protein tyrosine kinase 2	protein-coding	0.038462	0.61244
51599	chr5	69850247	69850378	+	0	NA	intron (NR_033968, intron 1 of 3).2	MLT1J|LTR|ERVL-MaLR	838	NR_033968	100049076	Hs.529793	NR_033968		GUSBP9	-	glucuronidase, beta pseudogene 9	pseudo	0.007634	0.416667
18324	chr13	50256044	50256231	+	0	NA	intron (NM_032565, intron 1 of 3)	intron (NM_032565, intron 1 of 3)	9486	NR_103803	84650	Hs.433278	NM_032565	HPRD:13258	EBPL	EBRP	emopamil binding protein-like	protein-coding	0.005348	0.404255
19092	chr13	100150732	100151125	+	0	NA	intron (NR_110731, intron 1 of 4)	CpG	632	NR_110731	102725509	Hs.648968	NR_110731		LINC01232	-	long intergenic non-protein coding RNA 1232	ncRNA	0.086514	0.652284
43297	chr3	105192383	105192718	+	0	NA	intron (NM_001243280, intron 1 of 14)	intron (NM_001243280, intron 1 of 14)	106993	NM_001243280	214	Hs.591293	NM_001627	HPRD:03389	ALCAM	CD166|MEMD	activated leukocyte cell adhesion molecule	protein-coding	0	0.410714
6531	chr1	234859814	234860400	+	0	NA	intron (NR_038856, intron 1 of 2)	intron (NR_038856, intron 1 of 2)	318	NR_038856	100506810	Hs.586634	NR_038856	ENSG00000227630	LINC01132	-	long intergenic non-protein coding RNA 1132	ncRNA	0.020478	0.50937
7022	chr10	4540923	4541375	+	0	NA	Intergenic	Intergenic	92488	NR_108056	100507059	Hs.158438	NR_108054		LINC00703	-	long intergenic non-protein coding RNA 703	ncRNA	0.011062	0.366446
50689	chr5	17315785	17316098	+	0	NA	Intergenic	Intergenic	71478	NR_033975	401177	Hs.508311	NR_033975	ENSG00000250822	LOC401177	-	uncharacterized LOC401177	ncRNA	0.01278	0.433121
29393	chr18	56209007	56209324	+	0	NA	intron (NM_052947, intron 4 of 12)	intron (NM_052947, intron 4 of 12)	87024	NM_052947	115701	Hs.628152	NM_052947	HPRD:11019	ALPK2	HAK	alpha-kinase 2	protein-coding	0.009464	0.421384
27084	chr17	42277186	42277832	+	0	NA	Intergenic	CpG	-1980	NM_001098833	56970	Hs.512651	NM_020218	ENSG00000087152	ATXN7L3	-	ataxin 7-like 3	protein-coding	0.134675	0.751159
1638	chr1	46268481	46268762	+	0	NA	promoter-TSS (NM_015112)	promoter-TSS (NM_015112)	-664	NM_015112	23139	Hs.319481	NM_015112	HPRD:11294	MAST2	MAST205|MTSSK	microtubule associated serine/threonine kinase 2	protein-coding	0.014235	0.51773
60944	chr7	75043608	75043792	+	0	NA	intron (NR_104013, intron 4 of 7)	MIR|SINE|MIR	4095	NR_033322	155400	Hs.436034	NM_001039575		NSUN5P1	NSUN5B|WBSCR20B	NOP2/Sun domain family, member 5 pseudogene 1	pseudo	0.021739	0.481081
52393	chr5	99885876	99886044	+	0	NA	intron (NM_198507, intron 1 of 2)	intron (NM_198507, intron 1 of 2)	14836	NM_198507	345757	Hs.356108	NM_198507	HPRD:18260	FAM174A	TMEM157|UNQ1912	family with sequence similarity 174, member A	protein-coding	0.005952	0.349112
58979	chr6	161581319	161581600	+	0	NA	non-coding (NR_024277, exon 1 of 1)	non-coding (NR_024277, exon 1 of 1)	1555	NR_024277	79992	Hs.664873	NM_024929		AGPAT4-IT1	C6orf59|NCRNA00241	AGPAT4 intronic transcript 1 (non-protein coding)	ncRNA	0.010676	0.443262
38711	chr20	32319650	32320275	+	0	NA	intron (NR_104259, intron 1 of 13)	CpG	396	NM_001282935	84905	Hs.516989	NM_032819	HPRD:15781	ZNF341	-	zinc finger protein 341	protein-coding	0.1392	0.800319
35309	chr2	159610679	159610796	+	0	NA	Intergenic	Intergenic	-41092	NM_001017920	92196	Hs.59761	NM_001017920	HPRD:18709	DAPL1	-	death associated protein-like 1	protein-coding	0.008547	0.508475
69500	chr9	137347929	137348557	+	0	NA	Intergenic	Intergenic	49815	NM_001291921	6256	Hs.590886	NM_002957		RXRA	NR2B1	retinoid X receptor, alpha	protein-coding	0.05414	0.624801
2203	chr1	66987510	66987760	+	0	NA	Intergenic	ERVL-E-int|LTR|ERVL	-12190	NM_032291	84251	Hs.132121	NM_032291	HPRD:10910	SGIP1	-	SH3-domain GRB2-like (endophilin) interacting protein 1	protein-coding	0	0.422311
40253	chr22	21271322	21271766	+	0	NA	promoter-TSS (NM_005207)	promoter-TSS (NM_005207)	-170	NM_005207	1399	Hs.5613	NM_005207	HPRD:03596	CRKL	-	v-crk avian sarcoma virus CT10 oncogene homolog-like	protein-coding	0.112613	0.703371
39508	chr21	17126916	17127301	+	0	NA	intron (NM_001283041, intron 1 of 25)	intron (NM_001283041, intron 1 of 25)	24764	NM_001283041	29761	Hs.743994	NM_013396	HPRD:05296	USP25	USP21	ubiquitin specific peptidase 25	protein-coding	0.002597	0.409326
36581	chr2	202119122	202119335	+	0	NA	intron (NM_033355, intron 2 of 9)	intron (NM_033355, intron 2 of 9)	-3526	NM_001080125	841	Hs.599762	NM_001228	HPRD:03459	CASP8	ALPS2B|CAP4|Casp-8|FLICE|MACH|MCH5	caspase 8, apoptosis-related cysteine peptidase	protein-coding	0.014085	0.518692
11648	chr11	60640523	60640955	+	0	NA	exon (NM_207341, exon 7 of 12)	exon (NM_207341, exon 7 of 12)	5724	NM_207341	22917	Hs.172130	NM_207341	HPRD:15953	ZP1	HEL163|OOMD	zona pellucida glycoprotein 1 (sperm receptor)	protein-coding	0.034722	0.575058
62930	chr7	151038499	151039115	+	0	NA	promoter-TSS (NM_001243351)	promoter-TSS (NM_001243351)	-40	NM_016118	51667	Hs.647082	NM_016118	HPRD:07450	NUB1	BS4|NUB1L|NYREN18	negative regulator of ubiquitin-like proteins 1	protein-coding	0.105519	0.721232
70179	chrX	22760204	22760769	+	0	NA	intron (NR_073010, intron 4 of 5)	intron (NR_073010, intron 4 of 5)	-257592	NM_182699	168400	Hs.434416	NM_182699	HPRD:06466	DDX53	CAGE|CT26	DEAD (Asp-Glu-Ala-Asp) box polypeptide 53	protein-coding	0.00354	0.374558
69946	chrX	12026071	12026311	+	0	NA	Intergenic	Intergenic	-130394	NM_014728	9758	Hs.657507	NM_014728	HPRD:10011	FRMPD4	PDZD10|PDZK10	FERM and PDZ domain containing 4	protein-coding	0.004167	0.46473
22961	chr15	72073644	72073784	+	0	NA	3' UTR (NM_024817, exon 17 of 17)	3' UTR (NM_024817, exon 17 of 17)	-29174	NM_014249	10002	Hs.187354	NM_014249		NR2E3	ESCS|PNR|RNR|RP37|rd7	nuclear receptor subfamily 2, group E, member 3	protein-coding	0.007143	0.446809
33090	chr2	51230822	51231032	+	0	NA	intron (NM_004801, intron 2 of 21)	intron (NM_004801, intron 2 of 21)	28747	NM_004801	9378	Hs.637685	NM_004801	HPRD:11858	NRXN1	Hs.22998|PTHSL2|SCZD17	neurexin 1	protein-coding	0	0.379147
50339	chr5	443133	443341	+	0	NA	promoter-TSS (NM_007277)	promoter-TSS (NM_007277)	21	NM_138464	116349	Hs.446702	NM_138464	ENSG00000221990	C5orf55	-	chromosome 5 open reading frame 55	protein-coding	0.134615	0.76555
15874	chr12	72265007	72265179	+	0	NA	intron (NM_001146214, intron 2 of 17)	intron (NM_001146214, intron 2 of 17)	-20330	NR_024072	729633	Hs.716256	NR_024072		MRS2P2	-	MRS2 pseudogene 2	pseudo	0.005814	0.317919
13766	chr11	130902931	130903520	+	0	NA	Intergenic	Intergenic	-116843	NM_001301089	399979	Hs.444024	NM_014758	HPRD:18621	SNX19	CHET8	sorting nexin 19	protein-coding	0.008489	0.520339
55465	chr6	20516578	20516825	+	0	NA	Intergenic	AluSx|SINE|Alu	-17987	NM_017774	54901	Hs.657604	NM_017774	HPRD:13022	CDKAL1	-	CDK5 regulatory subunit associated protein 1-like 1	protein-coding	0.02834	0.467742
57658	chr6	125206433	125206672	+	0	NA	Intergenic	Intergenic	-77139	NM_001286398	154214	Hs.368639	NM_152553	HPRD:17125	RNF217	C6orf172|IBRDC1|dJ84N20.1	ring finger protein 217	protein-coding	0.004184	0.3625
34468	chr2	114042692	114042879	+	0	NA	Intergenic	Intergenic	-6287	NM_003466	7849	Hs.469728	NM_003466	HPRD:01335	PAX8	-	paired box 8	protein-coding	0.005348	0.37766
61163	chr7	84177731	84177961	+	0	NA	intron (NR_110080, intron 1 of 3)	intron (NR_110080, intron 1 of 3)	16054	NR_110079	101927378	Hs.539042	NR_110079	ENSG00000235139	LOC101927378	-	uncharacterized LOC101927378	ncRNA	0.013043	0.419913
30706	chr19	36231322	36231785	+	0	NA	intron (NM_024660, intron 2 of 4)	CpG-13529	1798	NM_024660	79713	Hs.352548	NM_024660	HPRD:07996	IGFLR1	TMEM149|U2AF1L4	IGF-like family receptor 1	protein-coding	0.092873	0.648707
26317	chr17	15182272	15182703	+	0	NA	Intergenic	MLT1J2|LTR|ERVL-MaLR	-13813	NR_104018	5376	Hs.372031	NM_000304	HPRD:03059	PMP22	CMT1A|CMT1E|DSS|GAS-3|HMSNIA|HNPP|Sp110	peripheral myelin protein 22	protein-coding	0.00232	0.405093
9968	chr10	121010118	121010398	+	0	NA	intron (NM_005308, intron 1 of 15)	intron (NM_005308, intron 1 of 15)	43061	NM_005308	2869	Hs.524625	NM_005308	HPRD:02926	GRK5	GPRK5	G protein-coupled receptor kinase 5	protein-coding	0.007143	0.448399
65773	chr8	120844840	120845227	+	0	NA	promoter-TSS (NM_003184)	promoter-TSS (NM_003184)	41	NM_003184	6873	Hs.122752	NM_003184	HPRD:07060	TAF2	CIF150|MRT40|TAF2B|TAFII150	TAF2 RNA polymerase II, TATA box binding protein (TBP)-associated factor, 150kDa	protein-coding	0.069767	0.556701
58935	chr6	160114220	160114915	+	0	NA	promoter-TSS (NM_000636)	promoter-TSS (NM_000636)	-214	NM_000636	6648	Hs.487046	NM_000636	HPRD:00938	SOD2	IPOB|MNSOD|MVCD6	superoxide dismutase 2, mitochondrial	protein-coding	0.103597	0.724138
40979	chr3	4872891	4873444	+	0	NA	intron (NM_001168272, intron 59 of 60)	intron (NM_001168272, intron 59 of 60)	-66743	NR_037903	100507582	Hs.434505	NR_037903	ENSG00000235831	BHLHE40-AS1	-	BHLHE40 antisense RNA 1	ncRNA	0.025316	0.50361
5464	chr1	206663537	206663698	+	0	NA	intron (NM_001193321, intron 15 of 20)	intron (NM_001193321, intron 15 of 20)	15471	NR_106919	102466202		NR_106919		MIR6769B	hsa-mir-6769b	microRNA 6769b	ncRNA	0.018634	0.604938
47439	chr4	75089653	75089866	+	0	NA	intron (NM_001144978, intron 5 of 7)	L1M7|LINE|L1	65930	NM_001144978	441024	Hs.721011	NM_001004346	HPRD:17608	MTHFD2L	-	methylenetetrahydrofolate dehydrogenase (NADP+ dependent) 2-like	protein-coding	0	0.397196
54201	chr5	159456112	159456313	+	0	NA	intron (NM_003314, intron 2 of 7)	intron (NM_003314, intron 2 of 7)	20105	NM_003314	7265	Hs.519718	NM_003314	HPRD:11881	TTC1	TPR1	tetratricopeptide repeat domain 1	protein-coding	0	0.386139
48954	chr4	140359398	140359622	+	0	NA	Intergenic	Intergenic	-15451	NM_031296	83452	Hs.591679	NM_031296	HPRD:05808	RAB33B	SMC2	RAB33B, member RAS oncogene family	protein-coding	0.008929	0.448889
43071	chr3	88107590	88108510	+	0	NA	promoter-TSS (NM_003663)	promoter-TSS (NM_003663)	96	NM_001008390	8545	Hs.444818	NM_003663	HPRD:04529	CGGBP1	CGGBP|p20-CGGBP	CGG triplet repeat binding protein 1	protein-coding	0.102174	0.692725
55109	chr6	11086233	11086575	+	0	NA	Intergenic	Intergenic	-7862	NM_001135575	221710	Hs.656600	NM_001135575	ENSG00000224531	SMIM13	C6orf228	small integral membrane protein 13	protein-coding	0.005848	0.367347
39494	chr21	16354679	16354916	+	0	NA	intron (NM_003489, intron 3 of 3)	intron (NM_003489, intron 3 of 3)	82329	NM_003489	8204	Hs.155017	NM_003489	HPRD:03927	NRIP1	RIP140	nuclear receptor interacting protein 1	protein-coding	0	0.42437
47380	chr4	72978347	72978518	+	0	NA	intron (NM_001144756, intron 2 of 4)	intron (NM_001144756, intron 2 of 4)	73583	NM_001144756	10886	Hs.99231	NM_004885	HPRD:16244	NPFFR2	GPR74|HLWAR77|NPFF2|NPGPR	neuropeptide FF receptor 2	protein-coding	0	0.401163
64626	chr8	70906850	70907134	+	0	NA	Intergenic	Intergenic	76570	NM_024504	63978	Hs.736037	NM_024504	HPRD:11457	PRDM14	PFM11	PR domain containing 14	protein-coding	0.088028	0.642105
55814	chr6	33524751	33524957	+	0	NA	Intergenic	MLT1H|LTR|ERVL-MaLR	23216	NM_001188	578	Hs.485139	NM_001188	HPRD:02744	BAK1	BAK|BAK-LIKE|BCL2L7|CDN1	BCL2-antagonist/killer 1	protein-coding	0.009709	0.516908
65059	chr8	95246473	95247103	+	0	NA	Intergenic	Intergenic	-17257	NM_001144663	1015	Hs.591853	NM_004063	HPRD:04312	CDH17	CDH16|HPT-1|HPT1	cadherin 17, LI cadherin (liver-intestine)	protein-coding	0.052381	0.613312
20873	chr14	76112540	76112816	+	0	NA	intron (NM_001195283, intron 9 of 9)	intron (NM_001195283, intron 9 of 9)	14860	NM_007176	11161	Hs.15106	NM_007176		C14orf1	ERG28|NET51	chromosome 14 open reading frame 1	protein-coding	0.003623	0.530686
45028	chr3	161133780	161134002	+	0	NA	Intergenic	Intergenic	-10324	NR_102265	101243545	Hs.737526	NR_102265	ENSG00000240567	LOC101243545	-	uncharacterized LOC101243545	ncRNA	0.004505	0.430493
62396	chr7	130849391	130849598	+	0	NA	intron (NM_001145354, intron 2 of 18)	intron (NM_001145354, intron 2 of 18)	54639	NM_001145354	4289	Hs.44693	NM_013255	HPRD:16129	MKLN1	TWA2	muskelin 1, intracellular mediator containing kelch motifs	protein-coding	0.004831	0.375
51109	chr5	42950597	42951096	+	0	NA	Intergenic	Intergenic	42589	NR_104643	643977	Hs.535791	NR_104643		FLJ32255	-	uncharacterized LOC643977	ncRNA	0.038076	0.474
23311	chr15	81794806	81795051	+	0	NA	Intergenic	L2b|LINE|L2	-128510	NM_001080532	342125	Hs.253489	NM_001080532		TMC3	-	transmembrane channel-like 3	protein-coding	0.012245	0.430894
59305	chr7	852931	853207	+	0	NA	Intergenic	CpG	-2125	NM_001171946	23353	Hs.438072	NM_025154	HPRD:16257	SUN1	UNC84A	Sad1 and UNC84 domain containing 1	protein-coding	0.061594	0.595668
46758	chr4	26085604	26085853	+	0	NA	Intergenic	Intergenic	169914	NM_001145432	389203	Hs.479386	NM_001145432	ENSG00000250317	SMIM20	C4orf52	small integral membrane protein 20	protein-coding	0.012048	0.464
58902	chr6	159118836	159119203	+	0	NA	intron (NM_001242395, intron 6 of 15)	intron (NM_001242395, intron 6 of 15)	47973	NM_001242394	94120	Hs.436977	NM_001009991	HPRD:15462	SYTL3	SLP3	synaptotagmin-like 3	protein-coding	0.00545	0.472826
28275	chr17	80231540	80231787	+	0	NA	promoter-TSS (NM_001893)	promoter-TSS (NM_001893)	-45	NR_110578	1453	Hs.631725	NM_001893	HPRD:02920	CSNK1D	ASPS|CKIdelta|FASPS2|HCKID	casein kinase 1, delta	protein-coding	0.109312	0.737903
1354	chr1	39660902	39661109	+	0	NA	intron (NM_012090, intron 1 of 92)	intron (NM_012090, intron 1 of 92)	111166	NM_012090	23499	Hs.472475	NM_012090	HPRD:09750	MACF1	ABP620|ACF7|MACF|OFC4	microtubule-actin crosslinking factor 1	protein-coding	0.009662	0.365385
44020	chr3	128201181	128201344	+	0	NA	intron (NM_001145661, intron 5 of 6)	intron (NM_001145661, intron 5 of 6)	5502	NM_001145662	2624	Hs.367725	NM_032638	HPRD:00673	GATA2	DCML|IMD21|MONOMAC|NFE1B	GATA binding protein 2	protein-coding	0.03681	0.5
23574	chr15	90418280	90418457	+	0	NA	intron (NR_037582, intron 3 of 5)	intron (NR_037582, intron 3 of 5)	19249	NR_023361	10239	Hs.632161	NM_005829	HPRD:03880	AP3S2	AP3S3|sigma3b	adaptor-related protein complex 3, sigma 2 subunit	protein-coding	0.039548	0.601124
8	chr1	521473	521622	+	0	NA	Intergenic	Intergenic	46246	NR_106781	102465432		NR_106781		MIR6723	hsa-mir-6723	microRNA 6723	ncRNA	0.033557	0.606667
15700	chr12	66734020	66734214	+	0	NA	intron (NM_033647, intron 13 of 13)	L1MB7|LINE|L1	37782	NM_033647	92797	Hs.505941	NM_033647	HPRD:09979	HELB	hDHB	helicase (DNA) B	protein-coding	0.010309	0.353846
41629	chr3	30327562	30327764	+	0	NA	Intergenic	X3_LINE|LINE|RTE-BovB	-320331	NM_001024847	7048	Hs.82028	NM_003242	HPRD:01823	TGFBR2	AAT3|FAA3|LDS1B|LDS2|LDS2B|MFS2|RIIC|TAAD2|TGFR-2|TGFbeta-RII	transforming growth factor, beta receptor II (70/80kDa)	protein-coding	0.00495	0.46798
11763	chr11	63434445	63434648	+	0	NA	intron (NM_001290048, intron 1 of 12)	Tigger7|DNA|TcMar-Tigger	4656	NM_015459	25923	Hs.356719	NM_015459	HPRD:13170	ATL3	HSN1F	atlastin GTPase 3	protein-coding	0.014778	0.387255
9683	chr10	111042329	111042671	+	0	NA	Intergenic	L1M7|LINE|L1	112085	NR_046928	100873762		NR_046928		RNU6-53P	RNU6-53	RNA, U6 small nuclear 53, pseudogene	snRNA	0	0.349854
32837	chr2	43202371	43202529	+	0	NA	Intergenic	Intergenic	64232	NR_110585	102723854	Hs.570165	NR_110585		LOC102723854	-	uncharacterized LOC102723854	ncRNA	0.082278	0.72956
27834	chr17	68657457	68657666	+	0	NA	Intergenic	Intergenic	491885	NM_000891	3759	Hs.1547	NM_000891	HPRD:02815	KCNJ2	ATFB9|HHBIRK1|HHIRK1|IRK1|KIR2.1|LQT7|SQT3	potassium inwardly-rectifying channel, subfamily J, member 2	protein-coding	0.014354	0.47619
19071	chr13	99844074	99844311	+	0	NA	Intergenic	Intergenic	-8487	NM_001144072	337867	Hs.508545	NM_177967	ENSG00000134882	UBAC2	PHGDHL1	UBA domain containing 2	protein-coding	0.004219	0.415966
16073	chr12	79796498	79796745	+	0	NA	intron (NM_005639, intron 9 of 10)	intron (NM_005639, intron 9 of 10)	-16416	NR_031700	100302136		NR_031700		MIR1252	MIRN1252|hsa-mir-1252	microRNA 1252	ncRNA	0.004049	0.354839
63479	chr8	18712458	18712586	+	0	NA	intron (NM_015310, intron 4 of 15)	intron (NM_015310, intron 4 of 15)	-46117	NM_206909	23362	Hs.434255	NM_015310	HPRD:11462	PSD3	EFA6R|HCA67	pleckstrin and Sec7 domain containing 3	protein-coding	0.023438	0.573643
69413	chr9	134589547	134590078	+	0	NA	intron (NM_005312, intron 1 of 23)	intron (NM_005312, intron 1 of 23)	-4583	NM_198679	2889	Hs.127897	NM_005312	HPRD:02627	RAPGEF1	C3G|GRF2	Rap guanine nucleotide exchange factor (GEF) 1	protein-coding	0.018832	0.488722
4094	chr1	158119490	158119794	+	0	NA	Intergenic	CpG	-9212	NR_033946	646268	Hs.506902	NR_033946	ENSG00000231666	LOC646268	-	hCG1654703	ncRNA	0.072368	0.57377
48656	chr4	124620979	124621321	+	0	NA	intron (NR_027105, intron 2 of 4)	intron (NR_027105, intron 2 of 4)	47210	NR_027105	285419	Hs.535763	NR_027105	ENSG00000249464	LINC01091	-	long intergenic non-protein coding RNA 1091	ncRNA	0.005848	0.408163
44059	chr3	129118443	129118678	+	0	NA	promoter-TSS (NR_003111)	promoter-TSS (NR_003111)	-278	NR_003111	132241	Hs.477537	NR_003111	ENSG00000251474	RPL32P3	-	ribosomal protein L32 pseudogene 3	pseudo	0.046809	0.478814
13581	chr11	126506816	126507111	+	0	NA	intron (NM_001301097, intron 1 of 15)	intron (NM_001301097, intron 1 of 15)	-15710	NR_120532	101929427	Hs.600341	NR_120532	ENSG00000254607	LOC101929427	-	uncharacterized LOC101929427	ncRNA	0.00339	0.476351
43367	chr3	107409503	107409693	+	0	NA	intron (NM_001276286, intron 3 of 16)	intron (NM_001276286, intron 3 of 16)	167815	NM_001276286	56987	Hs.124366	NM_020235	HPRD:10688	BBX	ARTC1|HBP2|HSPC339|MDS001	bobby sox homolog (Drosophila)	protein-coding	0.005263	0.361257
32015	chr2	17720140	17720440	+	0	NA	Intergenic	CpG	-1517	NM_003385	7447	Hs.444212	NM_003385	HPRD:02890	VSNL1	HLP3|HPCAL3|HUVISL1|VILIP|VILIP-1	visinin-like 1	protein-coding	0.136667	0.744186
29187	chr18	46449140	46449528	+	0	NA	intron (NM_005904, intron 3 of 3)	intron (NM_005904, intron 3 of 3)	19843	NM_001190823	4092	Hs.465087	NM_005904	HPRD:04241	SMAD7	CRCS3|MADH7|MADH8	SMAD family member 7	protein-coding	0.030928	0.606684
40179	chr22	18515270	18515564	+	0	NA	intron (NR_024417, intron 1 of 1)	intron (NR_024417, intron 1 of 1)	3266	NR_024417	100192420	Hs.589947	NR_024417	ENSG00000235295	FLJ41941	-	uncharacterized LOC100192420	ncRNA	0.013605	0.501695
57753	chr6	127871630	127871854	+	0	NA	Intergenic	L1MC3|LINE|L1	-26577	NM_001010905	352999	Hs.226268	NM_001010905	HPRD:17379	C6orf58	-	chromosome 6 open reading frame 58	protein-coding	0	0.355556
23416	chr15	85053471	85053695	+	0	NA	non-coding (NR_003246, exon 11 of 12)	non-coding (NR_003246, exon 11 of 12)	6495	NR_003246	374650	Hs.454625	NM_198079		GOLGA6L5P	GOLGA6L5|GOLGA6L8	golgin A6 family-like 5, pseudogene	pseudo	0.022321	0.622222
52786	chr5	118604192	118604710	+	0	NA	promoter-TSS (NM_001077654)	promoter-TSS (NM_001077654)	64	NM_001286815	25816	Hs.618488	NM_014350		TNFAIP8	GG2-1|MDC-3.13|NDED|SCC-S2|SCCS2	tumor necrosis factor, alpha-induced protein 8	protein-coding	0.1139	0.734104
35502	chr2	165970870	165971129	+	0	NA	intron (NM_001081677, intron 19 of 27)	intron (NM_001081677, intron 19 of 27)	89578	NM_001081677	6328	Hs.435274	NM_006922	HPRD:01671	SCN3A	NAC3|Nav1.3	sodium channel, voltage-gated, type III, alpha subunit	protein-coding	0.015444	0.430769
53263	chr5	133577822	133578157	+	0	NA	Intergenic	MLT1G|LTR|ERVL-MaLR	-16039	NM_002715	5515	Hs.105818	NM_002715		PPP2CA	PP2Ac|PP2CA|PP2Calpha|RP-C	protein phosphatase 2, catalytic subunit, alpha isozyme	protein-coding	0.008955	0.479167
29918	chr19	1354667	1355018	+	0	NA	promoter-TSS (NM_032853)	promoter-TSS (NM_032853)	-134	NM_032853	84939	Hs.515016	NM_032853	HPRD:14789	MUM1	EXPAND1|HSPC211|MUM-1	melanoma associated antigen (mutated) 1	protein-coding	0.156695	0.795455
49660	chr4	169121947	169122188	+	0	NA	Intergenic	Tigger3b|DNA|TcMar-Tigger	108379	NM_007193	11199	Hs.188401	NM_007193	HPRD:09724	ANXA10	ANX14	annexin A10	protein-coding	0	0.371901
71131	chrX	118740233	118740685	+	0	NA	promoter-TSS (NM_001173487)	promoter-TSS (NM_001173487)	-613	NM_001173487	55922	Hs.437084	NM_017544	HPRD:02341	NKRF	ITBA4|NRF	NFKB repressing factor	protein-coding	0.088496	0.591611
70503	chrX	48390057	48390277	+	0	NA	Intergenic	MLT1B-int|LTR|ERVL-MaLR	-7908	NM_002536	4943	Hs.694353	NM_002536	HPRD:08948	TBC1D25	MG81|OATL1	TBC1 domain family, member 25	protein-coding	0.004545	0.466063
32042	chr2	18569078	18569382	+	0	NA	Intergenic	Intergenic	172729	NM_020905	57665	Hs.120319	NM_020905	HPRD:10190	RDH14	PAN2|SDR7C4	retinol dehydrogenase 14 (all-trans/9-cis/11-cis)	protein-coding	0.016447	0.478689
15984	chr12	76856572	76856777	+	0	NA	intron (NM_020841, intron 2 of 23)	L2a|LINE|L2	96915	NM_020841	114882	Hs.430849	NM_020841	HPRD:09478	OSBPL8	MST120|MSTP120|ORP8|OSBP10	oxysterol binding protein-like 8	protein-coding	0.004878	0.427184
8091	chr10	50369685	50369882	+	0	NA	intron (NM_001288741, intron 3 of 4)	intron (NM_001288741, intron 3 of 4)	26662	NM_001288743	170371	Hs.385493	NM_001010863		C10orf128	-	chromosome 10 open reading frame 128	protein-coding	0.005076	0.464646
41777	chr3	37137882	37138091	+	0	NA	intron (NM_017724, intron 5 of 13)	intron (NM_017724, intron 5 of 13)	78110	NM_006309	9209	Hs.740522	NM_006309	HPRD:10061	LRRFIP2	HUFI-2	leucine rich repeat (in FLII) interacting protein 2	protein-coding	0.004785	0.4
48848	chr4	136198852	136199233	+	0	NA	Intergenic	ERV3-16A3_I-int|LTR|ERVL	610206	NR_103762	100507528	Hs.518987	NR_103762	ENSG00000248330	LINC00613	-	long intergenic non-protein coding RNA 613	ncRNA	0.005249	0.39267
36168	chr2	189489056	189489275	+	0	NA	Intergenic	Intergenic	165666	NM_052952	116093	Hs.470892	NM_052952		DIRC1	-	disrupted in renal carcinoma 1	protein-coding	0.009132	0.395455
60436	chr7	43734064	43734387	+	0	NA	intron (NR_047701, intron 1 of 7)	L2a|LINE|L2	34915	NR_047701	55744	Hs.654779	NM_018224	HPRD:07700	COA1	C7orf44|MITRAC15	cytochrome c oxidase assembly factor 1 homolog (S. cerevisiae)	protein-coding	0.006192	0.425926
68456	chr9	104074062	104074249	+	0	NA	intron (NM_207299, intron 5 of 7)	intron (NM_207299, intron 5 of 7)	71646	NM_001127610	570	Hs.284712	NM_001701	HPRD:08376	BAAT	BACAT|BAT	bile acid CoA:amino acid N-acyltransferase	protein-coding	0	0.356383
2479	chr1	78805808	78806060	+	0	NA	intron (NR_027310, intron 3 of 5)	L4|LINE|RTE	110651	NR_027310	149047	Hs.352665	NM_144700	ENSG00000237413	MGC27382	-	uncharacterized MGC27382	ncRNA	0	0.355731
47858	chr4	89079540	89080103	+	0	NA	5' UTR (NM_004827, exon 1 of 16)	5' UTR (NM_004827, exon 1 of 16)	190	NM_004827	9429	Hs.480218	NM_004827	HPRD:04783	ABCG2	ABC15|ABCP|BCRP|BCRP1|BMDP|CD338|CDw338|EST157481|GOUT1|MRX|MXR|MXR1|UAQTL1	ATP-binding cassette, sub-family G (WHITE), member 2	protein-coding	0.085258	0.640071
28181	chr17	77967459	77967699	+	0	NA	intron (NM_019020, intron 3 of 11)	intron (NM_019020, intron 3 of 11)	42078	NM_019020	125058	Hs.369819	NM_019020	HPRD:10261	TBC1D16	-	TBC1 domain family, member 16	protein-coding	0.033333	0.651452
68001	chr9	91011867	91012035	+	0	NA	intron (NM_006717, intron 1 of 5)	Tigger3|DNA|TcMar-Tigger	8654	NM_006717	10927	Hs.146804	NM_006717	HPRD:18096	SPIN1	SPIN	spindlin 1	protein-coding	0.005952	0.461538
46909	chr4	38869105	38869621	+	0	NA	promoter-TSS (NR_033290)	promoter-TSS (NR_033290)	9	NM_138389	92689	Hs.476517	NM_138389	HPRD:11282	FAM114A1	Noxp20	family with sequence similarity 114, member A1	protein-coding	0.112403	0.744681
11633	chr11	59324792	59325302	+	0	NA	Intergenic	Intergenic	37584	NR_036120	100422880		NR_036120		MIR3162	-	microRNA 3162	ncRNA	0.052941	0.528376
28725	chr18	19860141	19860420	+	0	NA	Intergenic	Intergenic	110882	NM_005257	2627	Hs.514746	NM_005257	HPRD:09043	GATA6	-	GATA binding protein 6	protein-coding	0.014337	0.457143
58520	chr6	149333163	149333487	+	0	NA	intron (NM_005715, intron 5 of 7)	intron (NM_005715, intron 5 of 7)	-47505	NR_038408	100128176	Hs.557541	NR_038408		LOC100128176	-	uncharacterized LOC100128176	ncRNA	0.012346	0.443077
57062	chr6	100194272	100194425	+	0	NA	Intergenic	Intergenic	139698	NM_021620	59336	Hs.287386	NM_021620		PRDM13	MU-MB-20.220|PFM10	PR domain containing 13	protein-coding	0.013072	0.415584
1973	chr1	59594616	59594737	+	0	NA	Intergenic	Intergenic	17803	NR_027120	729467	Hs.662291	NR_027120	ENSG00000224609	HSD52	-	uncharacterized LOC729467	ncRNA	0	0.42623
58958	chr6	160464057	160464235	+	0	NA	intron (NM_000876, intron 11 of 47)	intron (NM_000876, intron 11 of 47)	-35450	NR_047511	100271873	Hs.742166	NR_047511	ENSG00000268257	AIRN	AIR|IGF2R-AS|IGF2R-AS1|IGF2RAS|NCRNA00088	antisense of IGF2R non-protein coding RNA	ncRNA	0.011236	0.413408
49503	chr4	157519407	157519861	+	0	NA	Intergenic	Intergenic	372912	NM_016205	56034	Hs.570855	NM_016205		PDGFC	FALLOTEIN|SCDGF	platelet derived growth factor C	protein-coding	0.015419	0.461538
45050	chr3	162437487	162437835	+	0	NA	Intergenic	MLT1A|LTR|ERVL-MaLR	583428	NR_033945	647107	Hs.408584	NR_033945	ENSG00000241369	LINC01192	CT64	long intergenic non-protein coding RNA 1192	ncRNA	0	0.426934
58857	chr6	158424572	158424953	+	0	NA	intron (NM_003898, intron 1 of 26)	intron (NM_003898, intron 1 of 26)	2623	NR_046796	100874300	Hs.742238	NR_046796		SYNJ2-IT1	-	SYNJ2 intronic transcript 1 (non-protein coding)	ncRNA	0.023622	0.52356
42339	chr3	53289809	53290329	+	0	NA	promoter-TSS (NM_001064)	promoter-TSS (NM_001064)	61	NM_001135055	7086	Hs.89643	NM_001064	HPRD:06001	TKT	HEL107|TK|TKT1	transketolase	protein-coding	0.101923	0.702495
61965	chr7	114049912	114050096	+	0	NA	intron (NR_033766, intron 2 of 19)	intron (NR_033766, intron 2 of 19)	-5048	NM_148898	93986	Hs.282787	NM_014491	HPRD:05611	FOXP2	CAGH44|SPCH1|TNRC10	forkhead box P2	protein-coding	0	0.405405
19901	chr14	36697169	36697409	+	0	NA	Intergenic	Intergenic	-51432	NR_049735	100886964	Hs.742592	NR_049735		PTCSC3	-	papillary thyroid carcinoma susceptibility candidate 3 (non-protein coding)	ncRNA	0.008333	0.394191
68906	chr9	118607964	118608250	+	0	NA	Intergenic	Intergenic	79270	NR_024032	58483	Hs.23367	NM_021208		LINC00474	C9orf27|EST-YD1	long intergenic non-protein coding RNA 474	ncRNA	0.01049	0.466899
60633	chr7	48319752	48320113	+	0	NA	intron (NM_152701, intron 18 of 61)	intron (NM_152701, intron 18 of 61)	108875	NM_152701	154664	Hs.226568	NM_152701	HPRD:07422	ABCA13	-	ATP-binding cassette, sub-family A (ABC1), member 13	protein-coding	0.00554	0.433702
16961	chr12	111843223	111843946	+	0	NA	promoter-TSS (NM_005475)	promoter-TSS (NM_005475)	-168	NM_005475	10019	Hs.506784	NM_005475	HPRD:05480	SH2B3	IDDM20|LNK	SH2B adaptor protein 3	protein-coding	0.114799	0.734807
8776	chr10	79273476	79273826	+	0	NA	intron (NM_001271519, intron 1 of 28)	intron (NM_001271519, intron 1 of 28)	123926	NM_001271520	3778	Hs.144795	NM_002247	HPRD:15967	KCNMA1	BKTM|KCa1.1|MaxiK|SAKCA|SLO|SLO-ALPHA|SLO1|bA205K10.1|mSLO1	potassium large conductance calcium-activated channel, subfamily M, alpha member 1	protein-coding	0.02	0.581197
62406	chr7	131012401	131012875	+	0	NA	promoter-TSS (NM_013255)	promoter-TSS (NM_013255)	43	NM_013255	4289	Hs.44693	NM_013255	HPRD:16129	MKLN1	TWA2	muskelin 1, intracellular mediator containing kelch motifs	protein-coding	0.094937	0.698947
45964	chr3	194201967	194202102	+	0	NA	Intergenic	Intergenic	-5835	NR_033929	401106	Hs.407087	NR_033929		LINC00884	-	long intergenic non-protein coding RNA 884	ncRNA	0	0.382353
33638	chr2	73209325	73209608	+	0	NA	intron (NM_144579, intron 10 of 13)	intron (NM_144579, intron 10 of 13)	64862	NM_004097	2016	Hs.516090	NM_004097	HPRD:08963	EMX1	-	empty spiracles homeobox 1	protein-coding	0.007067	0.471831
64257	chr8	48739169	48739387	+	0	NA	exon (NM_006904, exon 63 of 86)	exon (NM_006904, exon 63 of 86)	-88552	NM_005195	1052	Hs.440829	NM_005195		CEBPD	C/EBP-delta|CELF|CRP3|NF-IL6-beta	CCAAT/enhancer binding protein (C/EBP), delta	protein-coding	0.041284	0.630137
36401	chr2	197158773	197159205	+	0	NA	intron (NM_020760, intron 13 of 28)	intron (NM_020760, intron 13 of 28)	34241	NR_110226	101927482	Hs.191841	NR_110225	ENSG00000229056	LOC101927482	-	uncharacterized LOC101927482	ncRNA	0.00463	0.362587
4405	chr1	171168058	171168293	+	0	NA	intron (NM_001301347, intron 3 of 6)	AluJb|SINE|Alu	13828	NM_001460	2327	Hs.144912	NM_001460	HPRD:04903	FMO2	FMO1B1	flavin containing monooxygenase 2 (non-functional)	protein-coding	0.004255	0.504237
5671	chr1	212659244	212659641	+	0	NA	Intergenic	Intergenic	53213	NM_013349	29937	Hs.461787	NM_013349	HPRD:11603	NENF	CIR2|SCIRP10|SPUF	neudesin neurotrophic factor	protein-coding	0.020151	0.565327
68543	chr9	109708227	109708454	+	0	NA	intron (NR_031752, intron 1 of 3)	intron (NR_031752, intron 1 of 3)	82962	NM_021224	58499	Hs.370379	NM_021224	HPRD:10333	ZNF462	Zfp462	zinc finger protein 462	protein-coding	0	0.399123
38420	chr20	11881802	11882146	+	0	NA	intron (NM_001282550, intron 1 of 4)	intron (NM_001282550, intron 1 of 4)	8833	NM_001282550	22903	Hs.709366	NM_014962	HPRD:12538	BTBD3	dJ742J24.1	BTB (POZ) domain containing 3	protein-coding	0.008721	0.501449
51138	chr5	43515099	43515456	+	0	NA	promoter-TSS (NM_198566)	promoter-TSS (NM_198566)	-4	NM_198566	375444	Hs.661641	NM_198566	HPRD:13407	C5orf34	-	chromosome 5 open reading frame 34	protein-coding	0.058824	0.586592
25426	chr16	75674577	75674780	+	0	NA	intron (NM_005548, intron 2 of 13)	intron (NM_005548, intron 2 of 13)	6907	NM_001130089	3735	Hs.3100	NM_005548	HPRD:03249	KARS	CMTRIB|DFNB89|KARS1|KARS2|KRS	lysyl-tRNA synthetase	protein-coding	0.014778	0.45098
66519	chr8	144650973	144651240	+	0	NA	intron (NM_001100878, intron 9 of 13)	intron (NM_001100878, intron 9 of 13)	3822	NM_001100878	642475	Hs.531406	NM_001100878	ENSG00000204839	MROH6	C8orf73	maestro heat-like repeat family member 6	protein-coding	0.05618	0.69403
71373	chrX	148607017	148607292	+	0	NA	Intergenic	Intergenic	14158	NR_027455	100131434	Hs.669775	NM_001039766		LINC00893	-	long intergenic non-protein coding RNA 893	ncRNA	0.021818	0.550725
55380	chr6	17431865	17432161	+	0	NA	intron (NM_006366, intron 3 of 12)	intron (NM_006366, intron 3 of 12)	38277	NM_006366	10486	Hs.132902	NM_006366	HPRD:10808	CAP2	-	CAP, adenylate cyclase-associated protein, 2 (yeast)	protein-coding	0.006757	0.468013
15741	chr12	68221707	68222219	+	0	NA	Intergenic	Intergenic	-98708	NR_110063	101927901	Hs.369609	NR_110063	ENSG00000255970	LOC101927901	-	uncharacterized LOC101927901	ncRNA	0.013672	0.444444
1983	chr1	59833436	59833781	+	0	NA	intron (NM_001113411, intron 4 of 16)	intron (NM_001113411, intron 4 of 16)	57858	NM_001244714	55277	Hs.444301	NM_018291	HPRD:07721	FGGY	-	FGGY carbohydrate kinase domain containing	protein-coding	0.005797	0.421965
42636	chr3	64090373	64090823	+	0	NA	intron (NR_046701, intron 2 of 3)	intron (NR_046701, intron 2 of 3)	1452	NR_046701	100874242	Hs.668874	NR_046701		PRICKLE2-AS2	-	PRICKLE2 antisense RNA 2	ncRNA	0.006667	0.450111
25968	chr17	4230994	4231230	+	0	NA	intron (NM_003342, intron 1 of 5)	intron (NM_003342, intron 1 of 5)	38857	NM_003342	7326	Hs.741319	NM_003342	HPRD:03340	UBE2G1	E217K|UBC7|UBE2G	ubiquitin-conjugating enzyme E2G 1	protein-coding	0.021186	0.472574
46139	chr4	206244	206532	+	0	NA	promoter-TSS (NR_027481)	promoter-TSS (NR_027481)	-1	NR_027481	642280	Hs.673877	NM_001039758	ENSG00000198155	ZNF876P	-	zinc finger protein 876, pseudogene	pseudo	0.055556	0.570934
67636	chr9	75196506	75196855	+	0	NA	intron (NM_138691, intron 2 of 23)	intron (NM_138691, intron 2 of 23)	59963	NM_138691	117531	Hs.670211	NM_138691	HPRD:05988	TMC1	DFNA36|DFNB11|DFNB7	transmembrane channel-like 1	protein-coding	0	0.322857
413	chr1	12507396	12507656	+	0	NA	intron (NM_015378, intron 65 of 69)	intron (NM_015378, intron 65 of 69)	-59774	NR_003025	677885	Hs.658450	NR_003025		SNORA59A	ACA59	small nucleolar RNA, H/ACA box 59A	snoRNA	0.011538	0.386973
294	chr1	9354528	9354733	+	0	NA	intron (NM_025106, intron 1 of 2)	intron (NM_025106, intron 1 of 2)	1689	NM_025106	80176	Hs.8261	NM_025106	HPRD:18106	SPSB1	SSB-1|SSB1	splA/ryanodine receptor domain and SOCS box containing 1	protein-coding	0.009756	0.5
11289	chr11	35212338	35212652	+	0	NA	intron (NM_001202556, intron 5 of 7)	intron (NM_001202556, intron 5 of 7)	52078	NM_001202556	960	Hs.502328	NM_000610	HPRD:00115	CD44	CDW44|CSPG8|ECMR-III|HCELL|HUTCH-I|IN|LHR|MC56|MDU2|MDU3|MIC4|Pgp1	CD44 molecule (Indian blood group)	protein-coding	0.012739	0.453968
64204	chr8	42249047	42249531	+	0	NA	promoter-TSS (NM_001135694)	promoter-TSS (NM_001135694)	10	NM_001135694	7419	Hs.699301	NM_005662	HPRD:06750	VDAC3	HD-VDAC3|VDAC-3	voltage-dependent anion channel 3	protein-coding	0.119835	0.721649
49471	chr4	156679960	156680454	+	0	NA	promoter-TSS (NM_001291953)	promoter-TSS (NM_001291953)	82	NM_001291954	2983	Hs.77890	NM_000857	HPRD:00769	GUCY1B3	GC-S-beta-1|GC-SB3|GUC1B3|GUCB3|GUCSB3|GUCY1B1	guanylate cyclase 1, soluble, beta 3	protein-coding	0.074899	0.684848
54327	chr5	169068324	169068473	+	0	NA	intron (NM_004946, intron 1 of 51)	intron (NM_004946, intron 1 of 51)	4147	NM_004946	1794	Hs.586174	NM_004946	HPRD:09121	DOCK2	-	dedicator of cytokinesis 2	protein-coding	0.020134	0.546667
29828	chr18	77207767	77208048	+	0	NA	intron (NM_172387, intron 3 of 9)	intron (NM_172387, intron 3 of 9)	47633	NM_172389	4772	Hs.534074	NM_006162	HPRD:02729	NFATC1	NF-ATC|NFAT2|NFATc	nuclear factor of activated T-cells, cytoplasmic, calcineurin-dependent 1	protein-coding	0.042705	0.542553
16037	chr12	78479598	78479814	+	0	NA	intron (NM_001024383, intron 12 of 39)	intron (NM_001024383, intron 12 of 39)	254637	NM_014903	89795	Hs.655301	NM_014903	HPRD:10114	NAV3	POMFIL1|STEERIN3|unc53H3	neuron navigator 3	protein-coding	0.00463	0.382488
54227	chr5	159935906	159936135	+	0	NA	Intergenic	Intergenic	23661	NR_029701	406938		NR_029701	miRBase:MI0000477	MIR146A	MIRN146|MIRN146A|miR-146a|miRNA146A	microRNA 146a	ncRNA	0.026201	0.482609
40999	chr3	5236496	5236742	+	0	NA	intron (NM_014674, intron 1 of 11)	intron (NM_014674, intron 1 of 11)	7260	NM_014674	9695	Hs.224616	NM_014674	HPRD:09644	EDEM1	EDEM	ER degradation enhancer, mannosidase alpha-like 1	protein-coding	0.004065	0.42915
60158	chr7	33966252	33966430	+	0	NA	intron (NM_133468, intron 3 of 15)	intron (NM_133468, intron 3 of 15)	21818	NM_133468	168667	Hs.660998	NM_133468	HPRD:16368	BMPER	CRIM3|CV-2|CV2	BMP binding endothelial regulator	protein-coding	0.011236	0.463687
11754	chr11	62791643	62791813	+	0	NA	Intergenic	Intergenic	-8411	NM_001184736	9376	Hs.266223	NM_004254	ENSG00000149452	SLC22A8	OAT3	solute carrier family 22 (organic anion transporter), member 8	protein-coding	0.041176	0.578947
35379	chr2	161235998	161236158	+	0	NA	intron (NM_016836, intron 1 of 13)	AmnSINE2|SINE|Deu	28315	NR_039946	100616364		NR_039946		MIR4785	-	microRNA 4785	ncRNA	0.0125	0.42236
59237	chr6_mcf_hap5	3306575	3306809	+	0	NA	promoter-TSS (NM_002904).5	promoter-TSS (NM_002904).5	16	NM_002904	7936	Hs.423935	NM_002904	HPRD:01096	NELFE	D6S45|NELF-E|RD|RDBP|RDP	negative elongation factor complex member E	protein-coding	0.115385	0.676596
68259	chr9	98177474	98177824	+	0	NA	Intergenic	MLT1-int|LTR|ERVL-MaLR	-48242	NR_038982	100507346	Hs.661847	NR_038982		LOC100507346	-	uncharacterized LOC100507346	ncRNA	0.005714	0.421652
30753	chr19	37708653	37709267	+	0	NA	Intergenic	CpG	-7509	NM_152279	92285	Hs.390568	NM_152279	HPRD:18354	ZNF585B	SZFP41	zinc finger protein 585B	protein-coding	0.058632	0.611382
2583	chr1	84893316	84893455	+	0	NA	Intergenic	Intergenic	19351	NM_058248	58511	Hs.129142	NM_021233	HPRD:09728	DNASE2B	DLAD	deoxyribonuclease II beta	protein-coding	0.007194	0.45
42129	chr3	47554791	47555398	+	0	NA	5' UTR (NM_001031703, exon 1 of 7)	5' UTR (NM_001031703, exon 1 of 7)	105	NM_001031703	54859	Hs.311100	NM_017713	HPRD:07884	ELP6	C3orf75|TMEM103	elongator acetyltransferase complex subunit 6	protein-coding	0.095552	0.654605
9401	chr10	100194086	100194469	+	0	NA	intron (NM_182639, intron 5 of 9)	intron (NM_182639, intron 5 of 9)	-3160	NR_039833	100616482		NR_039833		MIR4685	-	microRNA 4685	ncRNA	0.015666	0.486979
37185	chr2	220899133	220899405	+	0	NA	Intergenic	Intergenic	-127983	NR_036228	100422959		NR_036228	miRBase:MI0015874	MIR4268	-	microRNA 4268	ncRNA	0	0.443223
68856	chr9	117583489	117583698	+	0	NA	Intergenic	Tigger3b|DNA|TcMar-Tigger	-15185	NM_005118	9966	Hs.23349	NM_005118	HPRD:04956	TNFSF15	TL1|TL1A|VEGI|VEGI192A	tumor necrosis factor (ligand) superfamily, member 15	protein-coding	0.004785	0.338095
41472	chr3	23762433	23762771	+	0	NA	Intergenic	Intergenic	-84782	NM_182666	7324	Hs.164853	NM_003341	HPRD:04225	UBE2E1	UBCH6	ubiquitin-conjugating enzyme E2E 1	protein-coding	0.005917	0.433628
13603	chr11	126887448	126887746	+	0	NA	Intergenic	Intergenic	14792	NR_040078	283165	Hs.730461	NM_173579	HPRD:08274	KIRREL3-AS3	NCRNA00288|PRR10	KIRREL3 antisense RNA 3	ncRNA	0.02349	0.494983
46784	chr4	26524171	26524375	+	0	NA	Intergenic	Intergenic	-32231	NM_000730	886	Hs.129	NM_000730	HPRD:00322	CCKAR	CCK-A|CCK1-R|CCK1R|CCKRA	cholecystokinin A receptor	protein-coding	0.009804	0.370732
39801	chr21	35348869	35349284	+	0	NA	Intergenic	Intergenic	27846	NM_001288961	400863	Hs.729814	NM_207472		LOC400863	-	uncharactered LOC400863	protein-coding	0.016867	0.475962
26289	chr17	13972462	13973037	+	0	NA	promoter-TSS (NM_001303)	promoter-TSS (NM_001303)	26	NR_049718	100874058	Hs.720411	NR_049718	ENSG00000236088	COX10-AS1	COX10-AS|COX10AS	COX10 antisense RNA 1	ncRNA	0.081739	0.645833
42211	chr3	49726826	49727082	+	0	NA	promoter-TSS (NM_022064)	promoter-TSS (NM_022064)	4	NM_022064	63891	Hs.553723	NM_022064	HPRD:11499	RNF123	KPC1	ring finger protein 123	protein-coding	0.105469	0.712062
52741	chr5	114908908	114909082	+	0	NA	Intergenic	MIRb|SINE|MIR	-28404	NM_020177	56929	Hs.47367	NM_020177	HPRD:16384	FEM1C	EUROIMAGE686608|EUROIMAGE783647|FEM1A	fem-1 homolog c (C. elegans)	protein-coding	0	0.44
24139	chr16	11099605	11099761	+	0	NA	intron (NM_015226, intron 10 of 22)	intron (NM_015226, intron 10 of 22)	61338	NM_001243403	23274	Hs.35490	NM_015226	HPRD:17185	CLEC16A	Gop-1|KIAA0350	C-type lectin domain family 16, member A	protein-coding	0.019231	0.484076
31193	chr19	49184358	49184596	+	0	NA	non-coding (NR_004401, exon 5 of 5)	non-coding (NR_004401, exon 5 of 5)	-8213	NM_145807	126147	Hs.326217	NM_145807	HPRD:14031	NTN5	-	netrin 5	protein-coding	0.029412	0.523013
60255	chr7	38358414	38358706	+	0	NA	Intergenic	L2c|LINE|L2	-22618	NR_040085	100506776	Hs.173034	NR_040085		TRG-AS1	-	T cell receptor gamma locus antisense RNA 1	ncRNA	0.010274	0.488055
3750	chr1	149679940	149680347	+	0	NA	Intergenic	Intergenic	-74107	NM_000566	2209	Hs.77424	NM_000566	HPRD:00904	FCGR1A	CD64|CD64A|FCRI|IGFR1	Fc fragment of IgG, high affinity Ia, receptor (CD64)	protein-coding	0.027027	0.465686
37795	chr2	236674899	236675213	+	0	NA	intron (NM_001037131, intron 6 of 17)	intron (NM_001037131, intron 6 of 17)	272323	NM_001244888	116987	Hs.435039	NM_014914	HPRD:16359	AGAP1	AGAP-1|CENTG2|GGAP1|cnt-g2	ArfGAP with GTPase domain, ankyrin repeat and PH domain 1	protein-coding	0.025478	0.438095
70379	chrX	40943657	40944273	+	0	NA	promoter-TSS (NM_001039590)	promoter-TSS (NM_001039590)	-923	NM_001039590	8239	Hs.77578	NM_004652	HPRD:02091	USP9X	DFFRX|FAF|FAM|MRX99	ubiquitin specific peptidase 9, X-linked	protein-coding	0.094156	0.658023
48601	chr4	123379855	123380157	+	0	NA	Intergenic	Intergenic	-2356	NM_000586	3558	Hs.89679	NM_000586		IL2	IL-2|TCGF|lymphokine	interleukin 2	protein-coding	0.009934	0.442244
7845	chr10	36461516	36461833	+	0	NA	Intergenic	Intergenic	394444	NR_110138	102578074		NR_110138		LINC01452	PCAT5|TPCAT-10-36067	long intergenic non-protein coding RNA 1452	ncRNA	0.012618	0.446541
62460	chr7	133626361	133626691	+	0	NA	intron (NM_021807, intron 14 of 17)	intron (NM_021807, intron 14 of 17)	-116885	NR_120513	101928861	Hs.675747	NR_120513		LOC101928861	-	uncharacterized LOC101928861	ncRNA	0.006061	0.413897
35218	chr2	157176338	157177384	+	0	NA	Intergenic	CpG	12426	NM_006186	4929	Hs.563344	NM_006186	HPRD:03493	NR4A2	HZF-3|NOT|NURR1|RNR1|TINUR	nuclear receptor subfamily 4, group A, member 2	protein-coding	0.068834	0.612225
26618	chr17	27077138	27077343	+	0	NA	3' UTR (NM_004295, exon 7 of 7)	3' UTR (NM_004295, exon 7 of 7)	6217	NM_004295	9618	Hs.8375	NM_004295	HPRD:03915	TRAF4	CART1|MLN62|RNF83	TNF receptor-associated factor 4	protein-coding	0.039024	0.57767
7123	chr10	6763357	6763740	+	0	NA	Intergenic	Intergenic	57594	NR_108074	100652997	Hs.255086	NR_108074		LINC00706	-	long intergenic non-protein coding RNA 706	ncRNA	0.018277	0.53125
10414	chr11	4870365	4870776	+	0	NA	promoter-TSS (NM_001004758)	promoter-TSS (NM_001004758)	-132	NM_001004758	119692	Hs.553561	NM_001004758	HPRD:17739	OR51S1	OR11-24	olfactory receptor, family 51, subfamily S, member 1	protein-coding	0.014599	0.427184
68085	chr9	93810300	93810676	+	0	NA	Intergenic	Intergenic	26926	NR_033912	100129316	Hs.458154	NR_033912		LOC100129316	-	uncharacterized LOC100129316	ncRNA	0.007979	0.419098
13772	chr11	131006406	131006763	+	0	NA	Intergenic	MLT1M|LTR|ERVL-MaLR	-220202	NM_001301089	399979	Hs.444024	NM_014758	HPRD:18621	SNX19	CHET8	sorting nexin 19	protein-coding	0.002801	0.49162
67081	chr9	21904469	21904702	+	0	NA	Intergenic	Intergenic	-62553	NR_024274	51198	Hs.721053	NM_016349	ENSG00000224854	C9orf53	bA149I2.3	chromosome 9 open reading frame 53	ncRNA	0.004292	0.371795
67478	chr9	69890170	69890383	+	0	NA	Intergenic	HERVIP10F-int|LTR|ERV1	-132492	NR_121570	101928381	Hs.708686	NR_121570		LOC101928381	-	uncharacterized LOC101928381	ncRNA	0.018779	0.504673
37907	chr2	239289530	239289737	+	0	NA	intron (NM_001139490, intron 13 of 14)	intron (NM_001139490, intron 13 of 14)	-45993	NM_001040445	51665	Hs.516788	NM_016114	HPRD:05767	ASB1	ASB-1	ankyrin repeat and SOCS box containing 1	protein-coding	0.004831	0.389423
30319	chr19	13875179	13875488	+	0	NA	promoter-TSS (NM_032285)	promoter-TSS (NM_032285)	-4	NM_001031727	84245	Hs.439370	NM_032285	HPRD:14548	MRI1	MRDI|MTNA|Ypr118w	methylthioribose-1-phosphate isomerase 1	protein-coding	0.084142	0.674194
69293	chr9	131218189	131218541	+	0	NA	promoter-TSS (NM_153433)	promoter-TSS (NM_153433)	80	NM_001242352	4957	Hs.129055	NM_002540	HPRD:03601	ODF2	CT134|ODF2/1|ODF2/2|ODF84	outer dense fiber of sperm tails 2	protein-coding	0.105114	0.694051
58255	chr6	142468133	142468604	+	0	NA	promoter-TSS (NM_001286372)	promoter-TSS (NM_001286372)	69	NM_001286371	51534	Hs.431367	NM_016485		VTA1	C6orf55|DRG-1|DRG1|LIP5|My012|SBP1	vesicle (multivesicular body) trafficking 1	protein-coding	0.070064	0.574153
6513	chr1	234689277	234689573	+	0	NA	Intergenic	Intergenic	-21900	NR_038426	100506795	Hs.448989	NR_038426	ENSG00000231768	LINC01354	-	long intergenic non-protein coding RNA 1354	ncRNA	0.023649	0.484848
2116	chr1	64935682	64936183	+	0	NA	promoter-TSS (NM_020925)	promoter-TSS (NM_020925)	-544	NM_020925	57685	Hs.443891	NM_020925	HPRD:13874	CACHD1	-	cache domain containing 1	protein-coding	0.115768	0.733068
24471	chr16	23746635	23746858	+	0	NA	Intergenic	Intergenic	-19202	NM_022097	63928	Hs.178589	NM_022097	HPRD:14259	CHP2	-	calcineurin-like EF-hand protein 2	protein-coding	0.017937	0.424107
41064	chr3	9542329	9542499	+	0	NA	3' UTR (NM_198560, exon 4 of 4)	3' UTR (NM_198560, exon 4 of 4)	53072	NM_198560	375323	Hs.56782	NM_198560		LHFPL4	-	lipoma HMGIC fusion partner-like 4	protein-coding	0.052941	0.725146
23632	chr15	91477608	91477775	+	0	NA	promoter-TSS (NM_018671)	promoter-TSS (NM_018671)	-524	NM_018671	55898	Hs.389461	NM_017979	HPRD:18070	UNC45A	GC-UNC45|GCUNC-45|GCUNC45|IRO039700|SMAP-1|SMAP1|UNC-45A	unc-45 homolog A (C. elegans)	protein-coding	0.035928	0.607143
60094	chr7	31996037	31996267	+	0	NA	intron (NM_001191058, intron 3 of 18)	intron (NM_001191058, intron 3 of 18)	114322	NM_001191057	5137	Hs.728862	NM_005020	HPRD:04287	PDE1C	Hcam3|cam-PDE 1C|hCam-3	phosphodiesterase 1C, calmodulin-dependent 70kDa	protein-coding	0.008696	0.406926
37816	chr2	238006599	238006937	+	0	NA	3' UTR (NM_006710, exon 8 of 8)	3' UTR (NM_006710, exon 8 of 8)	12684	NM_006710	10920	Hs.531713	NM_006710		COPS8	COP9|CSN8|SGN8	COP9 signalosome subunit 8	protein-coding	0.002959	0.386431
43152	chr3	98637564	98637749	+	0	NA	Intergenic	Intergenic	-17123	NM_080927	131566	Hs.203691	NM_080927	HPRD:10567	DCBLD2	CLCP1|ESDN	discoidin, CUB and LCCL domain containing 2	protein-coding	0	0.354839
27438	chr17	56652954	56653145	+	0	NA	intron (NM_198393, intron 22 of 32)	MLT1I|LTR|ERVL-MaLR	-31316	NM_001038704	284083	Hs.646574	NM_001038704	HPRD:08269	C17orf47	-	chromosome 17 open reading frame 47	protein-coding	0.005236	0.4375
59850	chr7	22830927	22831315	+	0	NA	Intergenic	Intergenic	31350	NM_019059	54543	Hs.112318	NM_019059	HPRD:16266	TOMM7	TOM7	translocase of outer mitochondrial membrane 7 homolog (yeast)	protein-coding	0.002577	0.465296
63553	chr8	20164061	20164494	+	0	NA	Intergenic	Intergenic	30993	NR_047509	100874051	Hs.385799	NR_047509	ENSG00000253733	LZTS1-AS1	-	LZTS1 antisense RNA 1	ncRNA	0.009238	0.495392
39383	chr20	59087538	59087867	+	0	NA	Intergenic	Intergenic	34533	NR_039758	100616362		NR_039758	miRBase:MI0016900	MIR4533	-	microRNA 4533	ncRNA	0.012158	0.424242
36679	chr2	205317143	205317685	+	0	NA	Intergenic	Intergenic	-93102	NM_152526	117583	Hs.657382	NM_057177	HPRD:09795	PARD3B	ALS2CR19|PAR3B|PAR3L|PAR3LC|PAR3beta|Par3Lb	par-3 family cell polarity regulator beta	protein-coding	0.012915	0.443831
46230	chr4	3956298	3956640	+	0	NA	intron (NR_024253, intron 1 of 5)	intron (NR_024253, intron 1 of 5)	679	NR_024253	348926	Hs.591720	NR_024253		FAM86EP	-	family with sequence similarity 86, member A pseudogene	pseudo	0.02924	0.51895
17742	chr13	29104938	29105095	+	0	NA	Intergenic	Intergenic	-35751	NM_001160030	2321	Hs.594454	NM_002019	HPRD:01297	FLT1	FLT|FLT-1|VEGFR-1|VEGFR1	fms-related tyrosine kinase 1	protein-coding	0.006369	0.405063
48931	chr4	139818958	139819391	+	0	NA	Intergenic	Intergenic	-117739	NM_012118	25819	Hs.639842	NM_012118	HPRD:16337	CCRN4L	CCR4L|Ccr4c|NOC	CCR4 carbon catabolite repression 4-like (S. cerevisiae)	protein-coding	0.004619	0.412442
70527	chrX	48929641	48929839	+	0	NA	intron (NM_007213, intron 2 of 2)	CpG	1964	NM_007213	11230	Hs.29595	NM_007213	HPRD:06596	PRAF2	-	PRA1 domain family, member 2	protein-coding	0.065657	0.643216
55959	chr6	37786735	37787588	+	0	NA	promoter-TSS (NM_021943)	promoter-TSS (NM_021943)	-146	NM_021943	60685	Hs.36959	NM_021943	HPRD:12121	ZFAND3	TEX27	zinc finger, AN1-type domain 3	protein-coding	0.100821	0.689696
44645	chr3	150505662	150505858	+	0	NA	Intergenic	Intergenic	-24497	NM_005067	6478	Hs.477959	NM_005067	HPRD:03737	SIAH2	hSiah2	siah E3 ubiquitin protein ligase 2	protein-coding	0.040816	0.538071
11615	chr11	58693605	58694146	+	0	NA	Intergenic	HERVK22-int|LTR|ERVK	-1227	NM_001220494	92292	Hs.38085	NM_080661	HPRD:14447	GLYATL1	GATF-C|GNAT	glycine-N-acyltransferase-like 1	protein-coding	0.011091	0.424354
62526	chr7	134938745	134939352	+	0	NA	intron (NM_182489, intron 7 of 8)	intron (NM_182489, intron 7 of 8)	22317	NM_182489	346673	Hs.592279	NM_182489	HPRD:18123	STRA8	-	stimulated by retinoic acid 8	protein-coding	0.008237	0.513158
52632	chr5	111342555	111342735	+	0	NA	intron (NR_046678, intron 3 of 3)	HAL1|LINE|L1	-30017	NM_001142475	9315	Hs.36053	NM_004772	HPRD:09545	NREP	C5orf13|D4S114|P311|PRO1873|PTZ17|SEZ17	neuronal regeneration related protein	protein-coding	0	0.41989
34748	chr2	132256224	132256492	+	0	NA	intron (NR_026922, intron 2 of 17)	intron (NR_026922, intron 2 of 17)	5972	NR_026922	150776	Hs.535622	NR_026922	ENSG00000152117	LOC150776	-	sphingomyelin phosphodiesterase 4, neutral membrane (neutral sphingomyelinase-3) pseudogene	pseudo	0.011194	0.475836
49499	chr4	157299339	157299509	+	0	NA	Intergenic	Intergenic	-424376	NM_001334	1519	Hs.75262	NM_001334	HPRD:02772	CTSO	CTSO1	cathepsin O	protein-coding	0.005882	0.461988
51834	chr5	77189151	77189679	+	0	NA	intron (NR_105012, intron 1 of 1)	intron (NR_105012, intron 1 of 1)	8935	NR_105012	101929154	Hs.252895	NR_105012		LOC101929154	-	uncharacterized LOC101929154	ncRNA	0.001894	0.489603
12692	chr11	100570708	100570906	+	0	NA	intron (NM_152432, intron 1 of 23)	Tigger1|DNA|TcMar-Tigger	12400	NM_152432	143872	Hs.741465	NM_152432	ENSG00000165895	ARHGAP42	GRAF3	Rho GTPase activating protein 42	protein-coding	0.010101	0.386935
13833	chr11	132934029	132934660	+	0	NA	intron (NM_001012393, intron 1 of 7)	intron (NM_001012393, intron 1 of 7)	-121307	NM_002545	4978	Hs.4817	NM_002545	HPRD:07198	OPCML	IGLON1|OBCAM|OPCM	opioid binding protein/cell adhesion molecule-like	protein-coding	0.061807	0.669304
63084	chr8	328073	328401	+	0	NA	non-coding (NR_103537, exon 3 of 4)	non-coding (NR_103537, exon 3 of 4)	4937	NR_103537	157693	Hs.591390	NR_103537		FAM87A	-	family with sequence similarity 87, member A	ncRNA	0.027439	0.541033
25649	chr16	84869832	84870229	+	0	NA	intron (NM_031476, intron 1 of 14)	intron (NM_031476, intron 1 of 14)	16443	NM_031476	83716	Hs.513779	NM_031476	HPRD:13186	CRISPLD2	CRISP11|LCRISP2	cysteine-rich secretory protein LCCL domain containing 2	protein-coding	0.040302	0.575377
61203	chr7	87204020	87204238	+	0	NA	intron (NM_000927, intron 5 of 28)	intron (NM_000927, intron 5 of 28)	-53600	NM_001134405	154661	Hs.411488	NM_138290	HPRD:15274	RUNDC3B	RPIB9|RPIP9	RUN domain containing 3B	protein-coding	0.004587	0.365297
67367	chr9	38392504	38392933	+	0	NA	promoter-TSS (NM_000692)	promoter-TSS (NM_000692)	57	NM_000692	219	Hs.436219	NM_000692	HPRD:00005	ALDH1B1	ALDH5|ALDHX	aldehyde dehydrogenase 1 family, member B1	protein-coding	0.097902	0.723256
19897	chr14	36539740	36539922	+	0	NA	non-coding (NR_073454, exon 1 of 3)	non-coding (NR_073454, exon 1 of 3)	198	NR_073454	101101773	Hs.640678	NR_073454	ENSG00000257585	LINC00609	-	long intergenic non-protein coding RNA 609	ncRNA	0.027473	0.540984
58415	chr6	147213788	147214119	+	0	NA	intron (NR_034115, intron 7 of 10)	intron (NR_034115, intron 7 of 10)	-88993	NR_003954	729176	Hs.486708	NR_003954		KATNBL1P6	-	katanin p80 subunit B-like 1 pseudogene 6	pseudo	0.003021	0.457831
70327	chrX	38093144	38093432	+	0	NA	Intergenic	Intergenic	-13111	NM_001170750	8406	Hs.15154	NM_006307	HPRD:02175	SRPX	DRS|ETX1|HEL-S-83p|SRPX1	sushi-repeat containing protein, X-linked	protein-coding	0.003472	0.463668
18577	chr13	73355952	73356471	+	0	NA	promoter-TSS (NM_014953)	promoter-TSS (NM_014953)	-19	NM_006346	10464	Hs.441926	NM_006346	HPRD:06337	PIBF1	C13orf24|CEP90|PIBF	progesterone immunomodulatory binding factor 1	protein-coding	0.069364	0.588462
20096	chr14	52141426	52141585	+	0	NA	intron (NM_001267046, intron 1 of 13)	intron (NM_001267046, intron 1 of 13)	22929	NM_152330	122786	Hs.434914	NM_152330	HPRD:12646	FRMD6	C14orf31|EX1|Willin|c14_5320	FERM domain containing 6	protein-coding	0.025157	0.45
57497	chr6	116692712	116693061	+	0	NA	intron (NM_013352, intron 1 of 5)	intron (NM_013352, intron 1 of 5)	776	NM_013352	29940	Hs.458358	NM_013352	HPRD:05807	DSE	DSEP|DSEPI|EDSMC2|SART-2|SART2	dermatan sulfate epimerase	protein-coding	0.051576	0.597143
41750	chr3	34023956	34024204	+	0	NA	Intergenic	HAL1|LINE|L1	184017	NM_001162429	10015	Hs.475896	NM_013374	HPRD:06425	PDCD6IP	AIP1|ALIX|DRIP4|HP95	programmed cell death 6 interacting protein	protein-coding	0.008065	0.389558
62114	chr7	117400394	117400723	+	0	NA	exon (NM_033427, exon 10 of 23)	exon (NM_033427, exon 10 of 23)	113003	NM_033427	83992	Hs.592285	NM_033427	HPRD:09890	CTTNBP2	C7orf8|CORTBP2|Orf4	cortactin binding protein 2	protein-coding	0.018237	0.409091
65031	chr8	94815579	94815735	+	0	NA	intron (NM_153704, intron 21 of 27)	intron (NM_153704, intron 21 of 27)	48585	NM_001142301	91147	Hs.116240	NM_153704	HPRD:11324	TMEM67	JBTS6|MECKELIN|MKS3|NPHP11|TNEM67	transmembrane protein 67	protein-coding	0	0.388535
45350	chr3	174984913	174985633	+	0	NA	intron (NM_207015, intron 4 of 13)	MER57D|LTR|ERV1	3612	NR_046713	100874244	Hs.581176	NR_046713		NAALADL2-AS2	-	NAALADL2 antisense RNA 2	ncRNA	0.002778	0.334258
1155	chr1	32864138	32864324	+	0	NA	Intergenic	L2a|LINE|L2	-4169	NM_018045	55108	Hs.353454	NM_018045	HPRD:07658	BSDC1	-	BSD domain containing 1	protein-coding	0.010753	0.459893
62848	chr7	148663842	148664218	+	0	NA	Intergenic	Intergenic	61752	NM_004911	9601	Hs.93659	NM_004911	HPRD:06501	PDIA4	ERP70|ERP72|ERp-72	protein disulfide isomerase family A, member 4	protein-coding	0.050532	0.572944
45730	chr3	187664018	187664399	+	0	NA	Intergenic	Intergenic	-200695	NM_001706	604	Hs.478588	NM_001706	HPRD:00180	BCL6	BCL5|BCL6A|LAZ3|ZBTB27|ZNF51	B-cell CLL/lymphoma 6	protein-coding	0.005249	0.439791
24706	chr16	46655102	46655494	+	0	NA	promoter-TSS (NM_024745)	promoter-TSS (NM_024745)	13	NM_024745	79801	Hs.123253	NM_024745	HPRD:11557	SHCBP1	PAL	SHC SH2-domain binding protein 1	protein-coding	0.079082	0.633588
67991	chr9	90736842	90737062	+	0	NA	Intergenic	MSTA-int|LTR|ERVL-MaLR	12948	NM_001166137	645961	Hs.632070	NM_001166137		SPATA31C2	FAM75C2	SPATA31 subfamily C, member 2	protein-coding	0.009091	0.484163
47834	chr4	88409930	88410138	+	0	NA	intron (NM_001291976, intron 8 of 11)	L1PA7|LINE|L1	40621	NM_001128310	8404	Hs.62886	NM_004684	HPRD:06919	SPARCL1	MAST 9|MAST9|PIG33|SC1	SPARC-like 1 (hevin)	protein-coding	0.014423	0.550239
68997	chr9	123918836	123919040	+	0	NA	intron (NM_007018, intron 25 of 41)	intron (NM_007018, intron 25 of 41)	45427	NM_016322	51552	Hs.371563	NM_016322	HPRD:06693	RAB14	FBP|RAB-14	RAB14, member RAS oncogene family	protein-coding	0.004902	0.360976
20890	chr14	76667545	76667850	+	0	NA	intron (NM_017972, intron 8 of 8)	intron (NM_017972, intron 8 of 8)	47000	NM_017972	55668	Hs.410231	NM_017926	HPRD:16594	GPATCH2L	C14orf118	G patch domain containing 2-like	protein-coding	0.006557	0.346405
22281	chr15	50429511	50430010	+	0	NA	Intergenic	Intergenic	-18341	NM_024837	79895	Hs.511311	NM_024837	HPRD:10681	ATP8B4	ATPIM	ATPase, class I, type 8B, member 4	protein-coding	0.016032	0.46
56342	chr6	53668405	53668662	+	0	NA	intron (NM_018214, intron 1 of 13)	intron (NM_018214, intron 1 of 13)	8755	NM_018214	55227	Hs.606493	NM_018214	ENSG00000137269	LRRC1	LANO|dJ523E19.1	leucine rich repeat containing 1	protein-coding	0.003891	0.375969
48562	chr4	121993410	121993800	+	0	NA	promoter-TSS (NM_024574)	promoter-TSS (NM_024574)	68	NM_024574	79625	Hs.709520	NM_024574	HPRD:08019	NDNF	C4orf31	neuron-derived neurotrophic factor	protein-coding	0.117949	0.744246
53865	chr5	149208097	149208330	+	0	NA	intron (NM_001172698, intron 3 of 10)	L2a|LINE|L2	56710	NM_001172699	133522	Hs.483816	NM_133263	HPRD:10594	PPARGC1B	ERRL1|PERC|PGC-1(beta)|PGC1B	peroxisome proliferator-activated receptor gamma, coactivator 1 beta	protein-coding	0.017167	0.508547
31806	chr2	9893350	9893588	+	0	NA	Intergenic	Intergenic	-90102	NM_005680	9014	Hs.584833	NM_005680	HPRD:05363	TAF1B	MGC:9349|RAF1B|RAFI63|SL1|TAFI63	TATA box binding protein (TBP)-associated factor, RNA polymerase I, B, 63kDa	protein-coding	0.02521	0.535565
70137	chrX	20513782	20513957	+	0	NA	Intergenic	Intergenic	-229119	NM_004586	6197	Hs.445387	NM_004586	HPRD:02092	RPS6KA3	CLS|HU-3|ISPK-1|MAPKAPK1B|MRX19|RSK|RSK2|S6K-alpha3|p90-RSK2|pp90RSK2	ribosomal protein S6 kinase, 90kDa, polypeptide 3	protein-coding	0.005714	0.352273
64597	chr8	69454305	69454558	+	0	NA	intron (NM_052958, intron 7 of 13)	LTR89|LTR|ERVL?	-210705	NR_038877	286189	Hs.593427	NR_038877	ENSG00000248801	LOC286189	-	uncharacterized LOC286189	ncRNA	0.003953	0.389764
56916	chr6	87906213	87906366	+	0	NA	intron (NM_015021, intron 1 of 7)	Tigger6a|DNA|TcMar-Tigger	41020	NM_015021	23036	Hs.485892	NM_015021	ENSG00000188994	ZNF292	Nbla00365|ZFP292|ZN-16|Zn-15|bA393I2.3	zinc finger protein 292	protein-coding	0	0.376623
56140	chr6	44009272	44009718	+	0	NA	Intergenic	Intergenic	41158	NM_153246	221416	Hs.531926	NM_153246	HPRD:14640	C6orf223	-	chromosome 6 open reading frame 223	protein-coding	0.015695	0.532438
60687	chr7	55266564	55267002	+	0	NA	intron (NM_005228, intron 23 of 27)	intron (NM_005228, intron 23 of 27)	-10141	NR_047551	100507500	Hs.720489	NR_047551	ENSG00000224057	EGFR-AS1	-	EGFR antisense RNA 1	ncRNA	0.006849	0.412301
30907	chr19	41873806	41874094	+	0	NA	intron (NM_001098825, intron 1 of 3)	LTR24|LTR|ERV1	-3872	NM_030578	80776	Hs.567596	NM_030578	HPRD:14613	B9D2	ICIS-1|MKS10|MKSR2	B9 protein domain 2	protein-coding	0.010417	0.442907
6502	chr1	234613985	234615008	+	0	NA	exon (NM_005646, exon 1 of 30)	exon (NM_005646, exon 1 of 30)	353	NM_005646	6894	Hs.498115	NM_005646	HPRD:05445	TARBP1	TRM3|TRP-185|TRP185	TAR (HIV-1) RNA binding protein 1	protein-coding	0.155425	0.786133
18185	chr13	45629719	45629944	+	0	NA	Intergenic	Intergenic	-50583	NR_120424	101929259	Hs.638490	NR_120424		LOC101929259	-	uncharacterized LOC101929259	ncRNA	0.004444	0.402655
60031	chr7	28961487	28961668	+	0	NA	Intergenic	Intergenic	36452	NM_014817	9865	Hs.744120	NM_014817		TRIL	-	TLR4 interactor with leucine-rich repeats	protein-coding	0.016575	0.43956
37855	chr2	238364838	238365249	+	0	NA	Intergenic	Intergenic	-30010	NM_001281474	79083	Hs.102406	NM_024101	HPRD:09409	MLPH	SLAC2-A	melanophilin	protein-coding	0.019465	0.565534
51910	chr5	79916096	79916310	+	0	NA	intron (NR_125754, intron 1 of 1)	intron (NR_125754, intron 1 of 1)	2140	NR_125754	103689917	Hs.740035	NR_125754		LINC01337	TCONS_00009713	long intergenic non-protein coding RNA 1337	ncRNA	0.018692	0.502326
30797	chr19	39175093	39175374	+	0	NA	intron (NM_004924, intron 1 of 20)	intron (NM_004924, intron 1 of 20)	36966	NM_004924	81	Hs.270291	NM_004924		ACTN4	ACTININ-4|FSGS|FSGS1	actinin, alpha 4	protein-coding	0.017794	0.546099
13069	chr11	111712239	111712425	+	0	NA	intron (NM_001077691, intron 9 of 14)	intron (NM_001077691, intron 9 of 14)	29672	NM_001077691	79796	Hs.745155	NM_024740		ALG9	CDG1L|DIBD1|LOH11CR1J	ALG9, alpha-1,2-mannosyltransferase	protein-coding	0.032258	0.475936
43551	chr3	113006015	113006399	+	0	NA	TTS (NM_033254)	TTS (NM_033254)	74832	NM_033254	91653	Hs.591318	NM_033254	ENSG00000144857	BOC	CDON2	BOC cell adhesion associated, oncogene regulated	protein-coding	0.013021	0.433766
19544	chr14	21455071	21455310	+	0	NA	Intergenic	Intergenic	-2775	NM_022734	64745	Hs.512693	NM_022734	HPRD:13379	METTL17	METT11D1	methyltransferase like 17	protein-coding	0.004184	0.441667
70149	chrX	21944956	21945371	+	0	NA	Intergenic	Charlie5|DNA|hAT-Charlie	-13528	NM_004595	6611	Hs.724874	NM_004595	HPRD:02115	SMS	MRSR|SPMSY|SRS|SpS	spermine synthase	protein-coding	0.004819	0.358173
36235	chr2	190701472	190701744	+	0	NA	intron (NR_110332, intron 6 of 12)	intron (NR_110332, intron 6 of 12)	-52511	NM_001128150	94101	Hs.700632	NM_016467	HPRD:15092	ORMDL1	-	ORMDL sphingolipid biosynthesis regulator 1	protein-coding	0.007353	0.340659
30735	chr19	36869612	36870254	+	0	NA	intron (NM_001297619, intron 1 of 4)	CpG	172	NM_020917	57677	Hs.35524	NM_020917		ZFP14	ZNF531	ZFP14 zinc finger protein	protein-coding	0.08567	0.648523
49726	chr4	169930837	169931160	+	0	NA	intron (NM_032783, intron 1 of 4)	CpG	470	NM_032783	84869	Hs.659311	NM_032783	HPRD:07859	CBR4	SDR45C1	carbonyl reductase 4	protein-coding	0.080495	0.589506
67706	chr9	79999471	79999629	+	0	NA	exon (NM_015186, exon 69 of 69)	exon (NM_015186, exon 69 of 69)	-63015	NR_121184	101927422	Hs.434324	NR_121184	ENSG00000231373	GNA14-AS1	-	GNA14 antisense RNA 1	ncRNA	0	0.333333
48156	chr4	103997459	103998027	+	0	NA	5' UTR (NM_178833, exon 1 of 12)	5' UTR (NM_178833, exon 1 of 12)	187	NM_178833	133308	Hs.546482	NM_178833	HPRD:14051	SLC9B2	NHA2|NHE10|NHEDC2	solute carrier family 9, subfamily B (NHA2, cation proton antiporter 2), member 2	protein-coding	0.119718	0.699473
54194	chr5	159402281	159402985	+	0	NA	Intergenic	Intergenic	-33474	NM_001282500	7265	Hs.519718	NM_003314	HPRD:11881	TTC1	TPR1	tetratricopeptide repeat domain 1	protein-coding	0.004261	0.495035
47223	chr4	56369392	56369701	+	0	NA	intron (NM_001267843, intron 2 of 23)	L1ME3|LINE|L1	42553	NM_001267843	9575	Hs.436975	NM_004898	HPRD:03508	CLOCK	KAT13D|bHLHe8	clock circadian regulator	protein-coding	0.003236	0.354839
39185	chr20	49744731	49745078	+	0	NA	Intergenic	Intergenic	-105229	NM_002237	3755	Hs.118695	NM_002237	HPRD:04809	KCNG1	K13|KCNG|KV6.1|kH2	potassium voltage-gated channel, subfamily G, member 1	protein-coding	0.008646	0.468391
872	chr1	25757126	25757421	+	0	NA	promoter-TSS (NM_018202)	promoter-TSS (NM_018202)	-76	NM_001282564	55219	Hs.189782	NM_018202	HPRD:13340	TMEM57	MACOILIN	transmembrane protein 57	protein-coding	0.067797	0.574324
15014	chr12	47416209	47416446	+	0	NA	Intergenic	MIRb|SINE|MIR	-57059	NM_001281429	91523	Hs.560100	NM_138371	HPRD:17513	PCED1B	FAM113B	PC-esterase domain containing 1B	protein-coding	0.008439	0.340336
54037	chr5	154173821	154174343	+	0	NA	intron (NM_015315, intron 7 of 18)	intron (NM_015315, intron 7 of 18)	56131	NM_032385	10826	Hs.519694	NM_016348	HPRD:12832	FAXDC2	C5orf4	fatty acid hydroxylase domain containing 2	protein-coding	0.005747	0.390057
89	chr1	2222151	2222485	+	0	NA	intron (NM_003036, intron 1 of 6)	CpG	61782	NR_024489	100129534	Hs.655313	NM_001127577		LOC100129534	-	small nuclear ribonucleoprotein polypeptide N pseudogene	pseudo	0.05988	0.597015
25021	chr16	64126272	64126636	+	0	NA	Intergenic	MIRb|SINE|MIR	1029465	NM_001797	1009	Hs.116471	NM_001797		CDH11	CAD11|CDHOB|OB|OSF-4	cadherin 11, type 2, OB-cadherin (osteoblast)	protein-coding	0.008242	0.358904
43589	chr3	114038279	114038623	+	0	NA	non-coding (NR_121662, exon 7 of 7)	non-coding (NR_121662, exon 7 of 7)	-3035	NR_030293	693153		NR_030293	miRBase:MI0003574	MIR568	MIRN568|hsa-mir-568	microRNA 568	ncRNA	0.011628	0.434783
11730	chr11	62446374	62446710	+	0	NA	promoter-TSS (NM_001286078)	promoter-TSS (NM_001286078)	47	NM_015853	51035	Hs.351296	NM_015853	HPRD:11266	UBXN1	2B28|SAKS1|UBXD10	UBX domain protein 1	protein-coding	0.098214	0.670623
46666	chr4	22436598	22436752	+	0	NA	intron (NM_145290, intron 10 of 18)	intron (NM_145290, intron 10 of 18)	81002	NM_145290	166647	Hs.99195	NM_145290	HPRD:11011	GPR125	PGR21|TEM5L	G protein-coupled receptor 125	protein-coding	0.025974	0.529032
68683	chr9	113341309	113341673	+	0	NA	exon (NM_153366, exon 1 of 48)	exon (NM_153366, exon 1 of 48)	669	NM_153366	79987	Hs.522334	NM_153366	ENSG00000165124	SVEP1	C9orf13|CCP22|POLYDOM|SEL-OB|SELOB	sushi, von Willebrand factor type A, EGF and pentraxin domain containing 1	protein-coding	0.120879	0.673973
47810	chr4	87878463	87878746	+	0	NA	intron (NM_001166693, intron 2 of 20)	intron (NM_001166693, intron 2 of 20)	22450	NM_001166693	4299	Hs.480190	NM_005935	HPRD:08871	AFF1	AF4|MLLT2|PBM1	AF4/FMR2 family, member 1	protein-coding	0	0.40493
66363	chr8	135184293	135184519	+	0	NA	Intergenic	Intergenic	285667	NR_125424	101927822	Hs.129114	NR_125424	ENSG00000253593	LOC101927822	-	uncharacterized LOC101927822	ncRNA	0.022124	0.427313
65818	chr8	122005497	122005770	+	0	NA	Intergenic	Intergenic	-181324	NM_021021	6641	Hs.46701	NM_021021	HPRD:02490	SNTB1	59-DAP|A1B|BSYN2|DAPA1B|SNT2|SNT2B1|TIP-43	syntrophin, beta 1 (dystrophin-associated protein A1, 59kDa, basic component 1)	protein-coding	0.014652	0.416058
65604	chr8	116783311	116783457	+	0	NA	Intergenic	L3|LINE|CR1	-102129	NM_014112	7227	Hs.657018	NM_014112	HPRD:05091	TRPS1	GC79|LGCR	trichorhinophalangeal syndrome I	protein-coding	0.006849	0.394558
13319	chr11	120255930	120256131	+	0	NA	promoter-TSS (NM_001301084)	promoter-TSS (NM_001301084)	27	NM_001301084	23365	Hs.24598	NM_015313	HPRD:09207	ARHGEF12	LARG|PRO2792	Rho guanine nucleotide exchange factor (GEF) 12	protein-coding	0.014925	0.420792
32471	chr2	31393007	31393212	+	0	NA	Intergenic	Intergenic	-31517	NM_001253826	79623	Hs.468058	NM_024572	HPRD:12194	GALNT14	GALNT15|GalNac-T10|GalNac-T14	polypeptide N-acetylgalactosaminyltransferase 14	protein-coding	0.009756	0.538835
8661	chr10	75639510	75639732	+	0	NA	Intergenic	Intergenic	-5272	NM_172169	818	Hs.523045	NM_001222	HPRD:03672	CAMK2G	CAMK|CAMK-II|CAMKG	calcium/calmodulin-dependent protein kinase II gamma	protein-coding	0.04955	0.573991
3960	chr1	154955542	154955860	+	0	NA	promoter-TSS (NM_001184891)	promoter-TSS (NM_001184891)	-69	NM_001184891	80308	Hs.118666	NM_025207	HPRD:17887	FLAD1	FAD1|FADS	flavin adenine dinucleotide synthetase 1	protein-coding	0.059748	0.573668
33801	chr2	85154161	85154386	+	0	NA	Intergenic	Intergenic	21510	NM_021103	9168	Hs.446574	NM_021103	HPRD:01779	TMSB10	MIG12|TB10	thymosin beta 10	protein-coding	0.044444	0.539823
52382	chr5	98132090	98132223	+	0	NA	TTS (NM_001012761)	TTS (NM_001012761)	-23368	NR_033932	503569	Hs.586188	NR_033932	ENSG00000246763	RGMB-AS1	-	RGMB antisense RNA 1	ncRNA	0.007519	0.320896
34352	chr2	110744436	110744687	+	0	NA	promoter-TSS (NR_046112)	promoter-TSS (NR_046112)	4	NR_046112	440894	Hs.516403	NR_046110	ENSG00000204588	LINC01123	-	long intergenic non-protein coding RNA 1123	ncRNA	0.10757	0.662698
69735	chrUn_gl000225	73562	74029	+	0	NA	NA	Intergenic	NA	NA									0.044968	0.602564
46218	chr4	3347845	3348085	+	0	NA	intron (NM_198229, intron 3 of 17)	MER101-int|LTR|ERV1	-23759	NM_198227	6002	Hs.527061	NM_002926	HPRD:03943	RGS12	-	regulator of G-protein signaling 12	protein-coding	0.0125	0.419087
46424	chr4	10763317	10763770	+	0	NA	Intergenic	AluSx4|SINE|Alu	-77157	NM_052964	116449	Hs.678910	NM_052964		CLNK	MIST	cytokine-dependent hematopoietic cell linker	protein-coding	0.00883	0.451542
22568	chr15	60713801	60714007	+	0	NA	3' UTR (NM_024611, exon 16 of 16)	3' UTR (NM_024611, exon 16 of 16)	-23719	NM_004039	302	Hs.511605	NM_004039	HPRD:01061	ANXA2	ANX2|ANX2L4|CAL1H|HEL-S-270|LIP2|LPC2|LPC2D|P36|PAP-IV	annexin A2	protein-coding	0.004854	0.371981
67238	chr9	34665980	34666286	+	0	NA	Intergenic	Intergenic	-3444	NM_006664	10850	Hs.648124	NM_006664	HPRD:05321	CCL27	ALP|CTACK|CTAK|ESKINE|ILC|PESKY|SCYA27	chemokine (C-C motif) ligand 27	protein-coding	0.058824	0.612378
67207	chr9	33765538	33765683	+	0	NA	intron (NM_001197098, intron 1 of 4)	MER44C|DNA|TcMar-Tigger	14791	NM_001197098	5646	Hs.654513	NM_002771	HPRD:06685	PRSS3	MTG|PRSS4|T9|TRY3|TRY4	protease, serine, 3	protein-coding	0.006897	0.410959
64216	chr8	42547718	42548044	+	0	NA	Intergenic	Intergenic	-4681	NM_000749	1142	Hs.654576	NM_000749	HPRD:00336	CHRNB3	-	cholinergic receptor, nicotinic, beta 3 (neuronal)	protein-coding	0.033742	0.553517
63792	chr8	28024032	28024314	+	0	NA	intron (NM_001284224, intron 12 of 12)	intron (NM_001284224, intron 12 of 12)	73589	NM_001284225	55140	Hs.491336	NM_018091	HPRD:10936	ELP3	KAT9	elongator acetyltransferase complex subunit 3	protein-coding	0.014184	0.367491
16623	chr12	101262403	101262690	+	0	NA	intron (NM_001286615, intron 1 of 27)	intron (NM_001286615, intron 1 of 27)	-32878	NM_001286616	121601	Hs.58785	NM_178826	HPRD:15527	ANO4	TMEM16D	anoctamin 4	protein-coding	0	0.454861
34841	chr2	134877321	134877766	+	0	NA	Intergenic	CpG	-7153	NR_037450	100500878		NR_037450	miRBase:MI0016080	MIR3679	-	microRNA 3679	ncRNA	0.105618	0.695067
70230	chrX	28919802	28920135	+	0	NA	intron (NM_014271, intron 2 of 10)	intron (NM_014271, intron 2 of 10)	314287	NM_014271	11141	Hs.658912	NM_014271		IL1RAPL1	IL1R8|IL1RAPL|MRX10|MRX21|MRX34|OPHN4|TIGIRR-2	interleukin 1 receptor accessory protein-like 1	protein-coding	0.009009	0.326347
10593	chr11	9748257	9748458	+	0	NA	intron (NM_015055, intron 4 of 11)	Tigger12c|DNA|TcMar-Tigger	-31483	NR_036485	283104	Hs.632156	NR_036485	ENSG00000246273	SBF2-AS1	-	SBF2 antisense RNA 1	ncRNA	0	0.39604
27410	chr17	56028256	56028432	+	0	NA	intron (NM_001271875, intron 1 of 10)	intron (NM_001271875, intron 1 of 10)	4340	NM_001271875	404093	Hs.46679	NM_001271875	HPRD:13098	CUEDC1	-	CUE domain containing 1	protein-coding	0.011364	0.531073
58165	chr6	139349642	139349967	+	0	NA	promoter-TSS (NM_021243)	promoter-TSS (NM_021243)	-15	NM_021243	58527	Hs.600861	NM_021243	ENSG00000146386	ABRACL	C6orf115|Costars|HSPC280|PRO2013	ABRA C-terminal like	protein-coding	0.024615	0.579755
62045	chr7	116137951	116138128	+	0	NA	Intergenic	Intergenic	-1616	NM_001206747	858	Hs.212332	NM_001233	HPRD:03029	CAV2	CAV	caveolin 2	protein-coding	0.00565	0.421348
69460	chr9	136039294	136039449	+	0	NA	promoter-TSS (NM_001282632)	promoter-TSS (NM_001282632)	-39	NM_001288573	26301	Hs.495419	NM_021996	HPRD:16193	GBGT1	A3GALNT|FS|UNQ2513	globoside alpha-1,3-N-acetylgalactosaminyltransferase 1	protein-coding	0.070968	0.679487
35469	chr2	164549194	164549412	+	0	NA	intron (NM_018086, intron 2 of 2)	intron (NM_018086, intron 2 of 2)	43210	NM_018086	55137	Hs.593650	NM_018086		FIGN	-	fidgetin	protein-coding	0.018349	0.360731
29745	chr18	72508931	72509167	+	0	NA	intron (NM_017757, intron 3 of 7)	intron (NM_017757, intron 3 of 7)	166130	NM_001146189	55628	Hs.536490	NM_017757	HPRD:11713	ZNF407	-	zinc finger protein 407	protein-coding	0.012712	0.405063
49825	chr4	175176966	175177285	+	0	NA	intron (NM_012180, intron 3 of 5)	intron (NM_012180, intron 3 of 5)	-27703	NM_001040157	80817	Hs.555989	NM_030633	HPRD:13885	CEP44	KIAA1712|PS1TP3	centrosomal protein 44kDa	protein-coding	0.015674	0.446875
66008	chr8	126375006	126375334	+	0	NA	intron (NM_173685, intron 7 of 7)	intron (NM_173685, intron 7 of 7)	-67393	NM_025195	10221	Hs.444947	NM_025195	HPRD:09863	TRIB1	C8FW|GIG-2|GIG2|SKIP1|TRB-1|TRB1	tribbles pseudokinase 1	protein-coding	0.003049	0.50152
53452	chr5	138973401	138973585	+	0	NA	intron (NM_181838, intron 2 of 7)	AluJr4|SINE|Alu	32742	NM_181838	7322	Hs.108332	NM_003339	HPRD:04268	UBE2D2	E2(17)KB2|PUBC1|UBC4|UBC4/5|UBCH4|UBCH5B	ubiquitin-conjugating enzyme E2D 2	protein-coding	0.01087	0.448649
9286	chr10	97093855	97094046	+	0	NA	intron (NM_001034956, intron 24 of 27)	intron (NM_001034956, intron 24 of 27)	-43045	NM_020992	9124	Hs.368525	NM_020992	HPRD:09326	PDLIM1	CLIM1|CLP-36|CLP36|HEL-S-112|hCLIM1	PDZ and LIM domain 1	protein-coding	0.005236	0.473958
2673	chr1	86673044	86673395	+	0	NA	Intergenic	Intergenic	-51098	NM_152890	255631	Hs.659516	NM_152890	HPRD:10846	COL24A1	-	collagen, type XXIV, alpha 1	protein-coding	0.005698	0.519886
55213	chr6	13696479	13696812	+	0	NA	intron (NM_005493, intron 2 of 13)	intron (NM_005493, intron 2 of 13)	15151	NM_005493	10048	Hs.708182	NM_005493	HPRD:04835	RANBP9	BPM-L|BPM90|RANBPM|RanBP7	RAN binding protein 9	protein-coding	0.003003	0.347305
15790	chr12	69326714	69327333	+	0	NA	promoter-TSS (NM_198320)	promoter-TSS (NM_198320)	-44	NM_198320	1368	Hs.654387	NM_001874	HPRD:00273	CPM	-	carboxypeptidase M	protein-coding	0.114701	0.745161
47029	chr4	44147948	44148205	+	0	NA	Intergenic	Intergenic	302748	NM_198353	386617	Hs.479644	NM_198353	HPRD:13771	KCTD8	-	potassium channel tetramerization domain containing 8	protein-coding	0	0.399225
46186	chr4	2263780	2264390	+	0	NA	promoter-TSS (NM_006454)	promoter-TSS (NM_006454)	-346	NM_006454	10608	Hs.655020	NM_006454	HPRD:10103	MXD4	MAD4|MST149|MSTP149|bHLHc12	MAX dimerization protein 4	protein-coding	0.142623	0.734861
58718	chr6	155259238	155259383	+	0	NA	Intergenic	Intergenic	-152113	NM_012454	26230	Hs.586279	NM_012454	HPRD:05273	TIAM2	STEF|TIAM-2	T-cell lymphoma invasion and metastasis 2	protein-coding	0.02069	0.445205
29066	chr18	38971681	38971891	+	0	NA	Intergenic	Intergenic	128775	NR_002838	641516	Hs.116612	NR_002838	ENSG00000267313	KC6	-	keratoconus gene 6	ncRNA	0.038095	0.50237
54895	chr6	3438591	3438793	+	0	NA	intron (NM_021945, intron 1 of 10)	intron (NM_021945, intron 1 of 10)	6555	NR_104448	63027	Hs.713588	NM_015482	HPRD:12904	SLC22A23	C6orf85	solute carrier family 22, member 23	protein-coding	0.034653	0.566502
2893	chr1	94045536	94045899	+	0	NA	intron (NM_001261408, intron 9 of 13)	intron (NM_001261408, intron 9 of 13)	-11808	NR_034091	100129046	Hs.729244	NR_034091		LOC100129046	-	uncharacterized LOC100129046	ncRNA	0.00551	0.524725
70838	chrX	95259409	95259748	+	0	NA	Intergenic	MLT1G|LTR|ERVL-MaLR	333323	NR_003539	643486	Hs.590806	NR_003539	ENSG00000271209	LOC643486	-	bromodomain, testis-specific pseudogene	pseudo	0.00295	0.388235
64351	chr8	53047045	53047218	+	0	NA	intron (NM_014682, intron 19 of 25)	intron (NM_014682, intron 19 of 25)	-235385	NM_001286783	115294	Hs.671268	NM_052937	HPRD:08313	PCMTD1	-	protein-L-isoaspartate (D-aspartate) O-methyltransferase domain containing 1	protein-coding	0	0.316092
41837	chr3	38847278	38847582	+	0	NA	Intergenic	Intergenic	-11929	NM_001293306	6336	Hs.250443	NM_006514	HPRD:09188	SCN10A	FEPS2|Nav1.8|PN3|SNS|hPN3	sodium channel, voltage-gated, type X, alpha subunit	protein-coding	0.019737	0.44918
28448	chr18	5296850	5297073	+	0	NA	promoter-TSS (NM_003409)	promoter-TSS (NM_003409)	91	NM_001243704	7541	Hs.592340	NM_003409	HPRD:03674	ZBTB14	ZF5|ZFP-161|ZFP-5|ZFP161|ZNF478	zinc finger and BTB domain containing 14	protein-coding	0.080717	0.607143
37395	chr2	226858231	226858446	+	0	NA	Intergenic	Intergenic	-149172	NR_046102	646736	Hs.712836	NR_046102		LOC646736	-	uncharacterized LOC646736	ncRNA	0.004651	0.375
69489	chr9	137000912	137001282	+	0	NA	promoter-TSS (NM_017588)	promoter-TSS (NM_017588)	-113	NM_017588	11091	Hs.397638	NM_017588	HPRD:10614	WDR5	BIG-3|SWD3	WD repeat domain 5	protein-coding	0.110811	0.654987
51626	chr5	71363540	71363768	+	0	NA	Intergenic	Intergenic	-39464	NM_005909	4131	Hs.335079	NM_005909	HPRD:01139	MAP1B	FUTSCH|MAP5|PPP1R102	microtubule-associated protein 1B	protein-coding	0.013158	0.50655
13593	chr11	126787473	126788164	+	0	NA	intron (NM_001301097, intron 1 of 15)	intron (NM_001301097, intron 1 of 15)	-22824	NR_046986	100874251	Hs.319053	NR_046986	ENSG00000254960	KIRREL3-AS2	-	KIRREL3 antisense RNA 2	ncRNA	0.011577	0.458092
2543	chr1	82148050	82148374	+	0	NA	Intergenic	Intergenic	-17243	NM_001297704	23266	Hs.24212	NM_012302	HPRD:06116	LPHN2	CIRL2|CL2|LEC1|LPHH1	latrophilin 2	protein-coding	0.012346	0.421538
33395	chr2	65283261	65283763	+	0	NA	promoter-TSS (NM_015147)	promoter-TSS (NM_015147)	17	NM_015147	23177	Hs.709257	NM_015147	HPRD:13808	CEP68	KIAA0582	centrosomal protein 68kDa	protein-coding	0.115538	0.691849
52089	chr5	88129233	88129456	+	0	NA	intron (NM_001193347, intron 2 of 11)	intron (NM_001193347, intron 2 of 11)	-9600	NM_001193348	4208	Hs.649965	NM_002397	HPRD:02809	MEF2C	C5DELq14.3|DEL5q14.3	myocyte enhancer factor 2C	protein-coding	0.017937	0.419643
12909	chr11	107432465	107432802	+	0	NA	intron (NM_001301010, intron 1 of 11)	intron (NM_001301010, intron 1 of 11)	3828	NM_138775	91801	Hs.503763	NM_138775	HPRD:14287	ALKBH8	ABH8	alkB, alkylation repair homolog 8 (E. coli)	protein-coding	0	0.369822
46088	chr3	197104904	197105337	+	0	NA	Intergenic	Intergenic	-78977	NM_001290983	1739	Hs.292549	NM_004087	HPRD:03007	DLG1	DLGH1|SAP-97|SAP97|dJ1061C18.1.1|hdlg	discs, large homolog 1 (Drosophila)	protein-coding	0.030023	0.516129
61901	chr7	111800163	111800344	+	0	NA	intron (NM_014705, intron 1 of 51)	MIRc|SINE|MIR	46209	NM_014705	9732	Hs.654652	NM_014705	HPRD:07407	DOCK4	-	dedicator of cytokinesis 4	protein-coding	0.005525	0.434066
24022	chr16	3355232	3355768	+	0	NA	promoter-TSS (NM_153028)	promoter-TSS (NM_153028)	-61	NM_033208	91151	Hs.161287	NM_033208	HPRD:11632	TIGD7	Sancho	tigger transposable element derived 7	protein-coding	0.106343	0.687151
52825	chr5	119843133	119843322	+	0	NA	intron (NM_016644, intron 2 of 2)	intron (NM_016644, intron 2 of 2)	43254	NM_001300783	51334	Hs.157461	NM_016644	HPRD:14239	PRR16	DSC54|LARGEN	proline rich 16	protein-coding	0.005291	0.357895
10885	chr11	17218985	17219379	+	0	NA	Intergenic	Intergenic	-27828	NM_002645	5286	Hs.175343	NM_002645	HPRD:04672	PIK3C2A	CPK|PI3-K-C2(ALPHA)|PI3-K-C2A	phosphatidylinositol-4-phosphate 3-kinase, catalytic subunit type 2 alpha	protein-coding	0	0.36962
17684	chr13	27050206	27050839	+	0	NA	Intergenic	Intergenic	-81318	NM_001291965	10810	Hs.618732	NM_006646	HPRD:05458	WASF3	Brush-1|SCAR3|WAVE3	WAS protein family, member 3	protein-coding	0.030016	0.55205
20951	chr14	79485205	79485484	+	0	NA	intron (NR_073547, intron 14 of 20)	intron (NR_073547, intron 14 of 20)	-260338	NM_138970	9369	Hs.368307	NM_004796		NRXN3	C14orf60	neurexin 3	protein-coding	0.003584	0.396429
71509	chrY	2266204	2266328	+	0	NA	intron (NM_145177, intron 3 of 6).2	intron (NM_145177, intron 3 of 6).2	102314	NM_001171135	9189	Hs.131452	NM_004729	HPRD:02170	ZBED1	ALTE|DREF|TRAMP|hDREF	zinc finger, BED-type containing 1	protein-coding	0.016129	0.48
43909	chr3	124771636	124771866	+	0	NA	intron (NM_020733, intron 1 of 16)	intron (NM_020733, intron 1 of 16)	3051	NM_020733	57493	Hs.477420	NM_020733	ENSG00000173706	HEG1	HEG|MST112|MSTP112	heart development protein with EGF-like domains 1	protein-coding	0.013043	0.515152
8441	chr10	65459941	65460285	+	0	NA	Intergenic	Intergenic	178990	NM_001001330	221035	Hs.499833	NM_001001330	HPRD:16582	REEP3	C10orf74	receptor accessory protein 3	protein-coding	0.008721	0.443478
46822	chr4	29280234	29280530	+	0	NA	Intergenic	L2a|LINE|L2	459178	NR_036237	100422937		NR_036237		MIR4275	-	microRNA 4275	ncRNA	0.003378	0.360269
23665	chr15	92620676	92620836	+	0	NA	intron (NM_013272, intron 2 of 9)	intron (NM_013272, intron 2 of 9)	223818	NM_013272	28232	Hs.311187	NM_013272	HPRD:07502	SLCO3A1	OATP-D|OATP3A1|OATPD|SLC21A11	solute carrier organic anion transporter family, member 3A1	protein-coding	0.01875	0.596273
60965	chr7	75623824	75624258	+	0	NA	promoter-TSS (NM_031925)	promoter-TSS (NM_031925)	-49	NM_031925	83862	Hs.488835	NM_031925		TMEM120A	NET29|TMPIT	transmembrane protein 120A	protein-coding	0.080645	0.712644
34681	chr2	128458890	128459163	+	0	NA	5' UTR (NM_032740, exon 1 of 1)	5' UTR (NM_032740, exon 1 of 1)	429	NM_032740	84826	Hs.345849	NM_032740	HPRD:14683	SFT2D3	-	SFT2 domain containing 3	protein-coding	0.102564	0.678832
64741	chr8	77688192	77688323	+	0	NA	intron (NM_024721, intron 3 of 10)	intron (NM_024721, intron 3 of 10)	-92747	NR_024360	100192378	Hs.596420	NR_024360	ENSG00000253661	ZFHX4-AS1	-	ZFHX4 antisense RNA 1	ncRNA	0.015267	0.44697
841	chr1	25031796	25032137	+	0	NA	Intergenic	Intergenic	-39794	NM_013943	25932	Hs.440544	NM_013943	HPRD:05943	CLIC4	CLIC4L|H1|MTCLIC|huH1|p64H1	chloride intracellular channel 4	protein-coding	0.02346	0.535088
58621	chr6	152085094	152085696	+	0	NA	intron (NM_001122742, intron 2 of 9)	intron (NM_001122742, intron 2 of 9)	-41413	NM_001291230	2099	Hs.208124	NM_000125	HPRD:00589	ESR1	ER|ESR|ESRA|ESTRR|Era|NR3A1	estrogen receptor 1	protein-coding	0.026578	0.519071
37156	chr2	220271653	220271980	+	0	NA	Intergenic	Intergenic	-11283	NM_001927	1674	Hs.594952	NM_001927	HPRD:00514	DES	CSM1|CSM2|LGMD2R	desmin	protein-coding	0.003058	0.530488
32986	chr2	47100787	47101061	+	0	NA	Intergenic	Intergenic	42083	NM_139279	90411	Hs.662152	NM_139279	HPRD:09693	MCFD2	F5F8D|F5F8D2|LMAN1IP|SDNSF	multiple coagulation factor deficiency 2	protein-coding	0.018248	0.541818
52047	chr5	84345044	84345213	+	0	NA	Intergenic	L1PA15-16|LINE|L1	-664443	NM_001278642	10085	Hs.482730	NM_005711	HPRD:09350	EDIL3	DEL1	EGF-like repeats and discoidin I-like domains 3	protein-coding	0.005917	0.435294
62825	chr7	144424104	144424269	+	0	NA	intron (NM_022445, intron 3 of 8)	LTR13|LTR|ERVK	108960	NM_022445	27010	Hs.660232	NM_022445	HPRD:06967	TPK1	HTPK1|PP20|THMD5	thiamin pyrophosphokinase 1	protein-coding	0.048485	0.596386
34417	chr2	112806928	112807120	+	0	NA	Intergenic	LTR13|LTR|ERVK	-5776	NM_032824	84910	Hs.656298	NM_032824	HPRD:07867	TMEM87B	-	transmembrane protein 87B	protein-coding	0.03125	0.564767
33164	chr2	54342525	54343229	+	0	NA	exon (NM_138448, exon 1 of 4)	exon (NM_138448, exon 1 of 4)	467	NM_138448	98	Hs.516173	NM_138448	HPRD:00028	ACYP2	ACYM|ACYP	acylphosphatase 2, muscle type	protein-coding	0.078125	0.646809
2953	chr1	95123921	95124183	+	0	NA	intron (NR_104131, intron 4 of 4)	intron (NR_104131, intron 4 of 4)	-116639	NM_001993	2152	Hs.62192	NM_001993	HPRD:00603	F3	CD142|TF|TFA	coagulation factor III (thromboplastin, tissue factor)	protein-coding	0.007634	0.422053
60609	chr7	47823560	47823853	+	0	NA	intron (NM_138295, intron 56 of 56)	intron (NM_138295, intron 56 of 56)	-11183	NM_025031	80099	Hs.287647	NM_025031	HPRD:08635	C7orf69	-	chromosome 7 open reading frame 69	protein-coding	0.006826	0.401361
8745	chr10	78343454	78343917	+	0	NA	Intergenic	HAL1b|LINE|L1	-304117	NR_120655	101929328	Hs.664552	NR_120655		KCNMA1-AS1	-	KCNMA1 antisense RNA 1	ncRNA	0.006479	0.377155
69603	chr9	140563768	140563943	+	0	NA	intron (NM_001145527, intron 1 of 15)	intron (NM_001145527, intron 1 of 15)	50411	NM_024757	79813	Hs.495511	NM_024757	HPRD:07383	EHMT1	EUHMTASE1|Eu-HMTase1|FP13812|GLP|GLP1|KMT1D|bA188C12.1	euchromatic histone-lysine N-methyltransferase 1	protein-coding	0.068571	0.670455
17568	chr13	22211483	22211729	+	0	NA	Intergenic	MER5A|DNA|hAT-Charlie	-33251	NM_152726	221154	Hs.412103	NM_152726	HPRD:16852	MICU2	1110008L20Rik|EFHA1	mitochondrial calcium uptake 2	protein-coding	0.03252	0.578947
26911	chr17	38083792	38084031	+	0	NA	promoter-TSS (NM_139280)	promoter-TSS (NM_139280)	-27	NM_139280	94103	Hs.514151	NM_139280	HPRD:17803	ORMDL3	-	ORMDL sphingolipid biosynthesis regulator 3	protein-coding	0.117155	0.691667
61257	chr7	90894654	90894786	+	0	NA	exon (NM_003505, exon 1 of 1)	exon (NM_003505, exon 1 of 1)	937	NM_003505	8321	Hs.94234	NM_003505	HPRD:04558	FZD1	-	frizzled class receptor 1	protein-coding	0.098485	0.661654
67956	chr9	89598543	89598881	+	0	NA	intron (NR_049794, intron 3 of 6)	intron (NR_049794, intron 3 of 6)	35099	NR_049794	100506834	Hs.553987	NR_049794	ENSG00000226237	LOC100506834	-	uncharacterized LOC100506834	ncRNA	0.017751	0.39528
35671	chr2	172543786	172544039	+	0	NA	promoter-TSS (NM_001271786)	promoter-TSS (NM_001271786)	-7	NM_001271788	1781	Hs.546250	NM_001378	HPRD:04512	DYNC1I2	DNCI2|IC2	dynein, cytoplasmic 1, intermediate chain 2	protein-coding	0.063241	0.527559
6069	chr1	223575766	223576133	+	0	NA	Intergenic	Intergenic	9234	NM_152610	164127	Hs.192090	NM_152610	HPRD:08761	CCDC185	C1orf65	coiled-coil domain containing 185	protein-coding	0.002725	0.361413
22665	chr15	63469450	63469662	+	0	NA	Intergenic	Intergenic	-12172	NM_016530	51762	Hs.389733	NM_016530	HPRD:11476	RAB8B	-	RAB8B, member RAS oncogene family	protein-coding	0	0.394366
14016	chr12	5112277	5112460	+	0	NA	Intergenic	Intergenic	-40717	NM_002234	3741	Hs.150208	NM_002234	HPRD:08888	KCNA5	ATFB7|HCK1|HK2|HPCN1|KV1.5|PCN1	potassium voltage-gated channel, shaker-related subfamily, member 5	protein-coding	0.027322	0.554348
5632	chr1	211688656	211689130	+	0	NA	Intergenic	CpG	-22634	NM_183059	343035	Hs.632495	NM_183059	HPRD:12726	RD3	C1orf36|LCA12	retinal degeneration 3	protein-coding	0.107595	0.726316
24891	chr16	56416776	56417294	+	0	NA	intron (NM_001144, intron 10 of 13)	L2a|LINE|L2	42415	NM_001144	267	Hs.295137	NM_001144	HPRD:09130	AMFR	GP78|RNF45	autocrine motility factor receptor, E3 ubiquitin protein ligase	protein-coding	0.009653	0.470135
62233	chr7	124405623	124406229	+	0	NA	5' UTR (NM_005302, exon 1 of 2)	5' UTR (NM_005302, exon 1 of 2)	153	NM_005302	2861	Hs.406094	NM_005302		GPR37	EDNRBL|PAELR|hET(B)R-LP	G protein-coupled receptor 37 (endothelin receptor type B-like)	protein-coding	0.094059	0.667216
8584	chr10	73079392	73079532	+	0	NA	intron (NR_033413, intron 1 of 4)	intron (NR_033413, intron 1 of 4)	452	NM_018344	55315	Hs.438419	NM_018344	HPRD:11570	SLC29A3	ENT3|HCLAP|HJCD|PHID	solute carrier family 29 (equilibrative nucleoside transporter), member 3	protein-coding	0.057143	0.673759
23699	chr15	94837726	94838111	+	0	NA	Intergenic	Intergenic	-3512	NM_001159643	55784	Hs.33368	NM_018349	HPRD:07738	MCTP2	-	multiple C2 domains, transmembrane 2	protein-coding	0.002597	0.445596
39876	chr21	38178515	38178705	+	0	NA	intron (NM_001242785, intron 7 of 11)	intron (NM_001242785, intron 7 of 11)	106619	NM_009586	6493	Hs.146186	NM_005069	HPRD:02935	SIM2	HMC13F06|HMC29C01|SIM|bHLHe15	single-minded family bHLH transcription factor 2	protein-coding	0	0.539267
35625	chr2	170685081	170685280	+	0	NA	intron (NM_172070, intron 1 of 38)	intron (NM_172070, intron 1 of 38)	1162	NM_172070	130507	Hs.379548	NM_172070	HPRD:15887	UBR3	ZNF650	ubiquitin protein ligase E3 component n-recognin 3 (putative)	protein-coding	0.005025	0.48
40526	chr22	31743550	31743697	+	0	NA	non-coding (NR_120386, exon 1 of 1)	non-coding (NR_120386, exon 1 of 1)	878	NR_120386	54944	Hs.648259	NM_017834	ENSG00000213888	LINC01521	-	long intergenic non-protein coding RNA 1521	ncRNA	0.108844	0.628378
64367	chr8	54642563	54642844	+	0	NA	intron (NM_213619, intron 12 of 12)	intron (NM_213619, intron 12 of 12)	112899	NM_213620	51606	Hs.491737	NM_015941	HPRD:10591	ATP6V1H	MSTP042|NBP1|SFD|SFDalpha|SFDbeta|VMA13	ATPase, H+ transporting, lysosomal 50/57kDa, V1 subunit H	protein-coding	0.007117	0.457447
30945	chr19	42937927	42938093	+	0	NA	intron (NM_198477, intron 1 of 3)	intron (NM_198477, intron 1 of 3)	-6432	NM_005357	3991	Hs.656980	NM_005357	HPRD:01062	LIPE	HSL|LHS	lipase, hormone-sensitive	protein-coding	0.024096	0.568862
4276	chr1	165852414	165852619	+	0	NA	intron (NM_012474, intron 1 of 6)	MLT1J|LTR|ERVL-MaLR	-24642	NR_037431	100500832		NR_037431		MIR3658	-	microRNA 3658	ncRNA	0.004878	0.470874
35566	chr2	167990975	167991738	+	0	NA	intron (NR_046665, intron 1 of 1)	MER44B|DNA|TcMar-Tigger	6109	NR_046665	100874011		NR_046665		XIRP2-AS1	-	XIRP2 antisense RNA 1	ncRNA	0.006553	0.340314
9545	chr10	104182475	104182689	+	0	NA	TTS (NM_024040)	TTS (NM_024040)	-2891	NM_001270965	5662	Hs.154658	NM_002779	HPRD:09085	PSD	EFA6|EFA6A|PSD1|TYL	pleckstrin and Sec7 domain containing	protein-coding	0.079439	0.67907
3832	chr1	151253736	151254875	+	0	NA	promoter-TSS (NM_020832)	promoter-TSS (NM_020832)	-486	NM_020832	57592	Hs.186756	NM_020832	HPRD:13859	ZNF687	-	zinc finger protein 687	protein-coding	0.071993	0.620175
30653	chr19	34836900	34837035	+	0	NA	intron (NM_014686, intron 10 of 13)	intron (NM_014686, intron 10 of 13)	-18678	NM_001184722	2821	Hs.466471	NM_000175	HPRD:01394	GPI	AMF|GNPI|NLK|PGI|PHI|SA-36|SA36	glucose-6-phosphate isomerase	protein-coding	0.02963	0.566176
17399	chr12	125379434	125379661	+	0	NA	Intergenic	Intergenic	20040	NM_021009	7316	Hs.520348	NM_021009	HPRD:07038	UBC	HMG20	ubiquitin C	protein-coding	0	0.359649
33832	chr2	85647809	85648186	+	0	NA	Intergenic	Intergenic	-6800	NM_001256139	822	Hs.516155	NM_001747	HPRD:01088	CAPG	AFCP|HEL-S-66|MCP	capping protein (actin filament), gelsolin-like	protein-coding	0.039788	0.613757
71283	chrX	134166017	134166668	+	0	NA	promoter-TSS (NM_001078171)	promoter-TSS (NM_001078171)	9	NM_001078171	8933	Hs.522789	NM_003928	HPRD:02197	FAM127A	CXX1|MAR8C|MART8C|Mar8|Mart8	family with sequence similarity 127, member A	protein-coding	0.089094	0.642638
38405	chr20	11375158	11375503	+	0	NA	Intergenic	MER5A1|DNA|hAT-Charlie	-121299	NR_038972	339593	Hs.434320	NR_038972		LOC339593	-	uncharacterized LOC339593	ncRNA	0.005797	0.387283
18994	chr13	98086073	98086495	+	0	NA	promoter-TSS (NM_021033)	promoter-TSS (NM_021033)	-191	NM_021033	5911	Hs.508480	NM_021033		RAP2A	K-REV|KREV|RAP2|RbBP-30	RAP2A, member of RAS oncogene family	protein-coding	0.156398	0.791962
47413	chr4	74570984	74571098	+	0	NA	Intergenic	Intergenic	-35182	NM_000584	3576	Hs.624	NM_000584	HPRD:00909	CXCL8	GCP-1|GCP1|IL8|LECT|LUCT|LYNAP|MDNCF|MONAP|NAF|NAP-1|NAP1	chemokine (C-X-C motif) ligand 8	protein-coding	0.008772	0.4
14909	chr12	43703733	43704195	+	0	NA	Intergenic	Intergenic	241760	NM_025003	80070	Hs.287554	NM_025003	ENSG00000173157	ADAMTS20	ADAM-TS20|ADAMTS-20|GON-1	ADAM metallopeptidase with thrombospondin type 1 motif, 20	protein-coding	0.006494	0.419006
22364	chr15	52629496	52629732	+	0	NA	intron (NM_001142495, intron 31 of 39)	intron (NM_001142495, intron 31 of 39)	-41619	NM_018728	55930	Hs.487036	NM_018728	HPRD:11380	MYO5C	-	myosin VC	protein-coding	0	0.375527
55585	chr6	25054362	25054605	+	0	NA	Intergenic	Intergenic	-12087	NM_001286446	9750	Hs.559459	NM_014722	HPRD:12881	FAM65B	C6orf32|DIFF40|DIFF48|MYONAP|PL48	family with sequence similarity 65, member B	protein-coding	0.004115	0.372951
22145	chr15	45493260	45493579	+	0	NA	promoter-TSS (NM_138356)	promoter-TSS (NM_138356)	-46	NM_138356	90525	Hs.310399	NM_138356	HPRD:14272	SHF	-	Src homology 2 domain containing F	protein-coding	0.059561	0.521875
66890	chr9	16062808	16063245	+	0	NA	Intergenic	L2c|LINE|L2	190079	NM_001271829	100129385	Hs.586441	NM_001271829	ENSG00000205549	C9orf92	Em:AL513424.1	chromosome 9 open reading frame 92	protein-coding	0.018307	0.445205
26626	chr17	27278547	27278912	+	0	NA	promoter-TSS (NM_020889)	promoter-TSS (NM_020889)	-221	NM_001290131	57649	Hs.444173	NM_020889	HPRD:15123	PHF12	PF1	PHD finger protein 12	protein-coding	0.079452	0.636612
19420	chr13	111805641	111806576	+	0	NA	promoter-TSS (NR_120398)	promoter-TSS (NR_120398)	47	NM_003899	8874	Hs.508738	NM_003899	HPRD:05688	ARHGEF7	BETA-PIX|COOL-1|COOL1|Nbla10314|P50|P50BP|P85|P85COOL1|P85SPR|PAK3|PIXB	Rho guanine nucleotide exchange factor (GEF) 7	protein-coding	0.117647	0.735043
9924	chr10	118927645	118928024	+	0	NA	promoter-TSS (NR_037436)	promoter-TSS (NR_037436)	-549	NR_037436	100500893		NR_037436	miRBase:MI0016064	MIR3663	-	microRNA 3663	ncRNA	0.100264	0.726316
1018	chr1	28908277	28908630	+	0	NA	promoter-TSS (NR_003035)	promoter-TSS (NR_003035)	-87	NR_024127	85028	Hs.632377	NM_053040	ENSG00000197989	SNHG12	C1orf79|LINC00100|NCRNA00100	small nucleolar RNA host gene 12 (non-protein coding)	ncRNA	0.124646	0.689266
41325	chr3	16114020	16114194	+	0	NA	Intergenic	Tigger3b|DNA|TcMar-Tigger	-102077	NM_054110	117248	Hs.411308	NM_054110	HPRD:13563	GALNT15	GALNACT15|GALNT13|GALNT7|GALNTL2|PIH5	polypeptide N-acetylgalactosaminyltransferase 15	protein-coding	0	0.394286
741	chr1	22257677	22257931	+	0	NA	intron (NM_001291860, intron 1 of 96)	intron (NM_001291860, intron 1 of 96)	5986	NM_001291860	3339	Hs.562227	NM_005529	HPRD:00804	HSPG2	HSPG|PLC|PRCAN|SJA|SJS|SJS1	heparan sulfate proteoglycan 2	protein-coding	0.051181	0.690196
22115	chr15	44589442	44589611	+	0	NA	intron (NM_177974, intron 1 of 8)	intron (NM_177974, intron 1 of 8)	8617	NM_138423	113201	Hs.512867	NM_138423	HPRD:11018	CASC4	H63	cancer susceptibility candidate 4	protein-coding	0	0.429412
67962	chr9	89808913	89809735	+	0	NA	Intergenic	Intergenic	45765	NM_001001709	401535	Hs.657740	NM_001001709	HPRD:16988	C9orf170	-	chromosome 9 open reading frame 170	protein-coding	0.009732	0.410693
54017	chr5	153666758	153667011	+	0	NA	intron (NM_198321, intron 1 of 11)	L2c|LINE|L2	96589	NM_198321	55568	Hs.631797	NM_017540	HPRD:12157	GALNT10	GALNACT10|PPGALNACT10|PPGANTASE10	polypeptide N-acetylgalactosaminyltransferase 10	protein-coding	0.007905	0.5
56572	chr6	73128230	73128594	+	0	NA	Intergenic	Intergenic	51980	NM_001168411	22999	Hs.485729	NM_014989	HPRD:09435	RIMS1	CORD7|RAB3IP2|RIM|RIM1	regulating synaptic membrane exocytosis 1	protein-coding	0.013736	0.515068
70229	chrX	28906702	28906861	+	0	NA	intron (NM_014271, intron 2 of 10)	intron (NM_014271, intron 2 of 10)	301100	NM_014271	11141	Hs.658912	NM_014271		IL1RAPL1	IL1R8|IL1RAPL|MRX10|MRX21|MRX34|OPHN4|TIGIRR-2	interleukin 1 receptor accessory protein-like 1	protein-coding	0	0.35625
23240	chr15	80368762	80368946	+	0	NA	intron (NM_001242912, intron 2 of 6)	intron (NM_001242912, intron 2 of 6)	3951	NM_001242916	54469	Hs.596679	NM_019006	HPRD:18314	ZFAND6	AWP1|ZA20D3|ZFAND5B	zinc finger, AN1-type domain 6	protein-coding	0.01087	0.367568
68486	chr9	107626995	107627394	+	0	NA	intron (NM_005502, intron 5 of 49)	intron (NM_005502, intron 5 of 49)	63333	NM_005502	19	Hs.659274	NM_005502	HPRD:02501	ABCA1	ABC-1|ABC1|CERP|HDLDT1|TGD	ATP-binding cassette, sub-family A (ABC1), member 1	protein-coding	0.012531	0.525
32170	chr2	21635885	21636256	+	0	NA	Intergenic	Intergenic	297454	NR_038837	645949	Hs.456782	NR_038837	ENSG00000229621	LOC645949	-	uncharacterized LOC645949	ncRNA	0.008086	0.473118
10498	chr11	7592995	7593149	+	0	NA	intron (NM_003621, intron 3 of 23)	intron (NM_003621, intron 3 of 23)	-25345	NM_001256568	8495	Hs.655714	NM_003621	HPRD:04391	PPFIBP2	Cclp1	PTPRF interacting protein, binding protein 2 (liprin beta 2)	protein-coding	0.006494	0.567742
25491	chr16	80698792	80698954	+	0	NA	intron (NM_152342, intron 2 of 6)	intron (NM_152342, intron 2 of 6)	-92168	NR_104666	101928276	Hs.149769	NR_104665	ENSG00000260737	LINC01227	-	long intergenic non-protein coding RNA 1227	ncRNA	0.006173	0.435583
21571	chr14	105434163	105434373	+	0	NA	intron (NM_138420, intron 1 of 6)	intron (NM_138420, intron 1 of 6)	10426	NM_138420	113146	Hs.441783	NM_138420	ENSG00000185567	AHNAK2	C14orf78	AHNAK nucleoprotein 2	protein-coding	0.061905	0.672986
37317	chr2	224749115	224749410	+	0	NA	intron (NM_020830, intron 9 of 11)	intron (NM_020830, intron 9 of 11)	-46943	NR_110905	130340	Hs.632555	NM_178814	HPRD:16495	AP1S3	-	adaptor-related protein complex 1, sigma 3 subunit	protein-coding	0.010169	0.422297
64508	chr8	64080590	64081268	+	0	NA	promoter-TSS (NR_102684)	promoter-TSS (NR_102684)	72	NR_102684	101410533	Hs.163027	NR_102684	ENSG00000270673	YTHDF3-AS1	-	YTHDF3 antisense RNA 1 (head to head)	ncRNA	0.087021	0.659794
50627	chr5	15887178	15887514	+	0	NA	intron (NM_001278317, intron 2 of 3)	intron (NM_001278317, intron 2 of 3)	-272235	NR_109945	101929472	Hs.662664	NR_109945		CTD-2350J17.1	-	uncharacterized LOC101929472	ncRNA	0.008929	0.400593
27754	chr17	66288175	66288483	+	0	NA	promoter-TSS (NM_001174166)	promoter-TSS (NM_001174166)	693	NM_001267727	22901	Hs.437249	NM_014960		ARSG	-	arylsulfatase G	protein-coding	0.090909	0.705502
8306	chr10	62083022	62083297	+	0	NA	intron (NM_001204403, intron 2 of 43)	LTR16C|LTR|ERVL	66475	NM_020987	288	Hs.499725	NM_001149	HPRD:02715	ANK3	ANKYRIN-G|MRT37	ankyrin 3, node of Ranvier (ankyrin G)	protein-coding	0.007273	0.449275
55723	chr6	27446456	27446863	+	0	NA	Intergenic	tRNA-Ser-TCY|tRNA|tRNA	-5762	NM_007149	7738	Hs.158174	NM_007149	HPRD:03785	ZNF184	-	zinc finger protein 184	protein-coding	0.044226	0.448529
1535	chr1	43855407	43855895	+	0	NA	promoter-TSS (NM_052877)	promoter-TSS (NM_052877)	95	NM_015284	23334	Hs.643560	NM_015284	HPRD:11085	SZT2	C1orf84|EIEE18|KIAA0467|SZT2A|SZT2B	seizure threshold 2 homolog (mouse)	protein-coding	0.088115	0.662577
5299	chr1	202927322	202927611	+	0	NA	promoter-TSS (NM_001290557)	promoter-TSS (NM_001290557)	58	NM_001290557	51094	Hs.5298	NM_015999	HPRD:06402	ADIPOR1	ACDCR1|CGI45|PAQR1|TESBP1A	adiponectin receptor 1	protein-coding	0.134948	0.796552
3775	chr1	150033653	150033907	+	0	NA	Intergenic	LTR47B|LTR|ERVL	-5570	NM_007259	11311	Hs.443750	NM_007259	HPRD:10301	VPS45	H1|H1VPS45|SCN5|VPS45A|VPS45B|VPS54A|VSP45|VSP45A	vacuolar protein sorting 45 homolog (S. cerevisiae)	protein-coding	0.007874	0.435294
38880	chr20	38896995	38897291	+	0	NA	Intergenic	L2a|LINE|L2	264040	NR_109937	100505663	Hs.559348	NR_109936	ENSG00000237767	LINC01370	-	long intergenic non-protein coding RNA 1370	ncRNA	0.003378	0.393939
59151	chr6	171045524	171045688	+	0	NA	Intergenic	Intergenic	-151826	NM_001199461	5134	Hs.367900	NM_002598	HPRD:02922	PDCD2	RP8|ZMYND7	programmed cell death 2	protein-coding	0.030488	0.563636
53557	chr5	141488127	141488626	+	0	NA	promoter-TSS (NM_030571)	promoter-TSS (NM_030571)	52	NM_030571	80762	Hs.9788	NM_030571	HPRD:14816	NDFIP1	N4WBP5	Nedd4 family interacting protein 1	protein-coding	0.132265	0.726
52949	chr5	123985523	123985657	+	0	NA	intron (NM_020747, intron 2 of 8)	intron (NM_020747, intron 2 of 8)	95215	NM_020747	57507	Hs.266616	NM_020747	HPRD:18357	ZNF608	NY-REN-36	zinc finger protein 608	protein-coding	0.029851	0.451852
67093	chr9	22044696	22044858	+	0	NA	intron (NR_003529, intron 3 of 18)	intron (NR_003529, intron 3 of 18)	-35465	NM_078487	1030	Hs.72901	NM_004936	HPRD:02696	CDKN2B	CDK4I|INK4B|MTS2|P15|TP15|p15INK4b	cyclin-dependent kinase inhibitor 2B (p15, inhibits CDK4)	protein-coding	0	0.417178
3780	chr1	150129509	150129747	+	0	NA	exon (NM_016274, exon 5 of 6)	exon (NM_016274, exon 5 of 6)	7458	NM_016274	51177	Hs.438824	NM_016274	HPRD:12217	PLEKHO1	CKIP-1|OC120	pleckstrin homology domain containing, family O member 1	protein-coding	0.029412	0.535565
26727	chr17	30533086	30533597	+	0	NA	intron (NM_001288758, intron 17 of 20)	AluSq|SINE|Alu	-54751	NR_002222	503640	Hs.631752	NR_002222		ARGFXP2	-	arginine-fifty homeobox pseudogene 2	pseudo	0.021526	0.453125
8992	chr10	88854514	88854845	+	0	NA	promoter-TSS (NM_019054)	promoter-TSS (NM_019054)	97	NM_005271	2746	Hs.500409	NM_005271	HPRD:11748	GLUD1	GDH|GDH1|GLUD	glutamate dehydrogenase 1	protein-coding	0.151057	0.76506
53667	chr5	143452113	143452494	+	0	NA	Intergenic	Intergenic	97975	NM_030799	81555	Hs.372050	NM_030799	HPRD:18071	YIPF5	FinGER5|SB140|SMAP-5|SMAP5|YIP1A	Yip1 domain family, member 5	protein-coding	0	0.36911
56351	chr6	53950303	53950776	+	0	NA	intron (NM_001281746, intron 1 of 11)	intron (NM_001281746, intron 1 of 11)	-25677	NM_001281747	90523	Hs.449276	NM_138569	HPRD:12853	MLIP	C6orf142	muscular LMNA-interacting protein	protein-coding	0.004228	0.438819
18343	chr13	50730369	50730586	+	0	NA	intron (NR_109974, intron 2 of 6)	intron (NR_109974, intron 2 of 6)	-15677	NR_002183	145165	Hs.511834	NM_153290		ST13P4	FAM10A4|FAM10A4P	suppression of tumorigenicity 13 (colon carcinoma) (Hsp70 interacting protein) pseudogene 4	pseudo	0	0.426606
35139	chr2	151476575	151476765	+	0	NA	Intergenic	Intergenic	-8741	NR_110246	101929282	Hs.126866	NR_110244		LOC101929282	-	uncharacterized LOC101929282	ncRNA	0.010526	0.455497
67863	chr9	85199497	85199676	+	0	NA	Intergenic	Intergenic	478457	NM_152573	158158	Hs.129136	NM_152573	HPRD:08337	RASEF	RAB45	RAS and EF-hand domain containing	protein-coding	0.01676	0.455556
63140	chr8	6565659	6566337	+	0	NA	promoter-TSS (NR_125386)	promoter-TSS (NR_125386)	120	NM_018361	55326	Hs.624002	NM_018361		AGPAT5	1AGPAT5|LPAATE	1-acylglycerol-3-phosphate O-acyltransferase 5	protein-coding	0.10767	0.721649
4579	chr1	178236763	178237239	+	0	NA	intron (NM_170692, intron 1 of 17)	HAL1|LINE|L1	-73605	NM_004841	9462	Hs.496139	NM_004841	HPRD:05845	RASAL2	NGAP	RAS protein activator like 2	protein-coding	0.006303	0.42348
67936	chr9	89171991	89172482	+	0	NA	Intergenic	Intergenic	-202834	NM_001185059	79670	Hs.597057	NM_024617	HPRD:11697	ZCCHC6	PAPD6|TUT7	zinc finger, CCHC domain containing 6	protein-coding	0.010183	0.514228
46271	chr4	5512265	5512578	+	0	NA	Intergenic	L1PA16|LINE|L1	-14462	NM_005750	10141	Hs.177972	NM_005750	HPRD:12826	C4orf6	aC1	chromosome 4 open reading frame 6	protein-coding	0.003195	0.407643
44547	chr3	149080904	149081180	+	0	NA	Intergenic	L2a|LINE|L2	-14523	NR_109810	100874091	Hs.549633	NR_046650		TM4SF1-AS1	-	TM4SF1 antisense RNA 1	ncRNA	0	0.469314
31985	chr2	15294493	15294789	+	0	NA	Intergenic	Intergenic	406831	NR_052013	51594	Hs.467759	NM_015909	HPRD:10473	NBAS	NAG|SOPH	neuroblastoma amplified sequence	protein-coding	0.010135	0.441077
29962	chr19	2702721	2702932	+	0	NA	promoter-TSS (NM_052847)	promoter-TSS (NM_052847)	-80	NM_052847	2788	Hs.515544	NM_052847	HPRD:07638	GNG7	-	guanine nucleotide binding protein (G protein), gamma 7	protein-coding	0.137441	0.811321
60653	chr7	50937038	50937360	+	0	NA	Intergenic	Intergenic	-76040	NM_001001555	2887	Hs.164060	NM_005311	HPRD:03312	GRB10	GRB-IR|Grb-10|IRBP|MEG1|RSS	growth factor receptor-bound protein 10	protein-coding	0.006211	0.362229
60212	chr7	36170754	36170892	+	0	NA	Intergenic	L2a|LINE|L2	-22013	NM_030636	80820	Hs.487994	NM_030636	HPRD:13884	EEPD1	HSPC107	endonuclease/exonuclease/phosphatase family domain containing 1	protein-coding	0.007246	0.517986
49140	chr4	146052154	146052534	+	0	NA	Intergenic	Intergenic	-32651	NM_001256708	10393	Hs.480876	NM_014885		ANAPC10	APC10|DOC1	anaphase promoting complex subunit 10	protein-coding	0.002632	0.391076
2979	chr1	95489297	95489572	+	0	NA	intron (NM_144988, intron 3 of 3)	intron (NM_144988, intron 3 of 3)	49073	NM_144988	199857	Hs.408927	NM_144988		ALG14	-	ALG14, UDP-N-acetylglucosaminyltransferase subunit	protein-coding	0.003636	0.398551
36227	chr2	190525874	190526262	+	0	NA	promoter-TSS (NM_019048)	promoter-TSS (NM_019048)	-57	NM_019048	54529	Hs.101364	NM_019048	HPRD:17645	ASNSD1	NBLA00058|NS3TP1	asparagine synthetase domain containing 1	protein-coding	0.072165	0.562982
67034	chr9	20683418	20683674	+	0	NA	intron (NR_121601, intron 1 of 1)	intron (NR_121601, intron 1 of 1)	1203	NR_121601	101929548	Hs.668302	NR_121601		FOCAD-AS1	-	FOCAD antisense RNA 1	ncRNA	0.046875	0.486381
19045	chr13	99161602	99162092	+	0	NA	intron (NM_001032296, intron 2 of 10)	MER54B|LTR|ERVL	12532	NM_003576	8428	Hs.508514	NM_003576	HPRD:10385	STK24	HEL-S-95|MST3|MST3B|STE20|STK3	serine/threonine kinase 24	protein-coding	0.008163	0.415479
63619	chr8	22840097	22840441	+	0	NA	Intergenic	MLT1A0|LTR|ERVL-MaLR	-4661	NM_001160036	23221	Hs.372688	NM_015178	HPRD:06300	RHOBTB2	DBC2	Rho-related BTB domain containing 2	protein-coding	0.017442	0.481159
23750	chr15	96870568	96870748	+	0	NA	promoter-TSS (NR_125738)	promoter-TSS (NR_125738)	-68	NR_102743	644192	Hs.58690	NR_102743	ENSG00000247809	NR2F2-AS1	-	NR2F2 antisense RNA 1	ncRNA	0.011111	0.40884
50842	chr5	34586284	34586538	+	0	NA	Intergenic	Intergenic	-70022	NM_015577	26064	Hs.431400	NM_015577	HPRD:09416	RAI14	NORPEG|RAI13	retinoic acid induced 14	protein-coding	0.003937	0.427451
15332	chr12	56211428	56211907	+	0	NA	promoter-TSS (NM_033082)	promoter-TSS (NM_033082)	-127	NR_026723	84324	Hs.505676	NM_033082	HPRD:16716	SARNP	CIP29|HCC1|HSPC316|THO1	SAP domain containing ribonucleoprotein	protein-coding	0.052192	0.585417
47201	chr4	55837659	55838075	+	0	NA	Intergenic	Intergenic	153895	NM_002253	3791	Hs.479756	NM_002253	HPRD:01867	KDR	CD309|FLK1|VEGFR|VEGFR2	kinase insert domain receptor (a type III receptor tyrosine kinase)	protein-coding	0.016827	0.388489
53997	chr5	153008481	153009025	+	0	NA	intron (NM_001258020, intron 3 of 16)	intron (NM_001258020, intron 3 of 16)	137021	NM_001258022	2890	Hs.519693	NM_000827	HPRD:00695	GRIA1	GLUH1|GLUR1|GLURA|GluA1|HBGR1	glutamate receptor, ionotropic, AMPA 1	protein-coding	0.009191	0.497248
57677	chr6	125474743	125474996	+	0	NA	promoter-TSS (NM_003287)	promoter-TSS (NM_003287)	-6	NM_001300994	7164	Hs.591347	NM_003287	HPRD:07236	TPD52L1	D53|hD53	tumor protein D52-like 1	protein-coding	0.090909	0.65748
1271	chr1	36689579	36690624	+	0	NA	promoter-TSS (NM_005119)	promoter-TSS (NM_005119)	84	NM_005119	9967	Hs.744057	NM_005119	HPRD:07543	THRAP3	TRAP150	thyroid hormone receptor associated protein 3	protein-coding	0.067943	0.617591
6921	chr10	584930	585136	+	0	NA	intron (NM_014974, intron 1 of 36)	intron (NM_014974, intron 1 of 36)	102685	NR_049884	100847086		NR_049884		MIR5699	-	microRNA 5699	ncRNA	0.033981	0.415459
10048	chr10	124067538	124067841	+	0	NA	intron (NM_144587, intron 10 of 15)	intron (NM_144587, intron 10 of 15)	36868	NM_144587	118663	Hs.422466	NM_144587	HPRD:12594	BTBD16	C10orf87	BTB (POZ) domain containing 16	protein-coding	0.009901	0.483553
50239	chr4	188476466	188476626	+	0	NA	intron (NR_110436, intron 2 of 2)	intron (NR_110436, intron 2 of 2)	-49779	NR_038931	339975	Hs.639361	NR_038931		LOC339975	-	uncharacterized LOC339975	ncRNA	0	0.354037
56516	chr6	71079089	71079314	+	0	NA	Intergenic	Intergenic	-43906	NM_020819	57579	Hs.211700	NM_020819	HPRD:11144	FAM135A	KIAA1411	family with sequence similarity 135, member A	protein-coding	0.017778	0.495575
40423	chr22	27501598	27501914	+	0	NA	Intergenic	Intergenic	202501	NR_110540	101929539	Hs.517505	NR_110540	ENSG00000223704	LINC01422	-	long intergenic non-protein coding RNA 1422	ncRNA	0.022152	0.523659
21409	chr14	100211603	100212312	+	0	NA	Intergenic	Intergenic	-47788	NM_004434	2009	Hs.12451	NM_004434	HPRD:03613	EML1	ELP79|EMAP|EMAPL|HuEMAP	echinoderm microtubule associated protein like 1	protein-coding	0.014104	0.471831
50942	chr5	37626460	37626656	+	0	NA	intron (NM_018034, intron 10 of 17)	L1MA5A|LINE|L1	208366	NM_001278098	2668	Hs.248114	NM_000514	HPRD:02906	GDNF	ATF1|ATF2|HFB1-GDNF|HSCR3	glial cell derived neurotrophic factor	protein-coding	0	0.35533
71481	chrX	154296552	154296728	+	0	NA	intron (NM_001018025, intron 1 of 4)	CR1_Mam|LINE|CR1	2907	NM_001018024	100272147	Hs.6917	NM_001018024	ENSG00000182712	CMC4	C6.1B|MTCP1|MTCP1B|MTCP1NB|p8|p8MTCP1	C-x(9)-C motif containing 4	protein-coding	0.005682	0.485876
9710	chr10	111967200	111967471	+	0	NA	promoter-TSS (NM_130439)	promoter-TSS (NM_130439)	-28	NM_130439	4601	Hs.602078	NM_005962	HPRD:02486	MXI1	MAD2|MXD2|MXI|bHLHc11	MAX interactor 1, dimerization protein	protein-coding	0.070111	0.625
58393	chr6	146055909	146056863	+	0	NA	exon (NM_005670, exon 1 of 4)	exon (NM_005670, exon 1 of 4)	381	NR_038246	100507557	Hs.124537	NR_038244	ENSG00000235652	LOC100507557	-	uncharacterized LOC100507557	ncRNA	0.120545	0.747644
25359	chr16	74330512	74331089	+	0	NA	5' UTR (NM_002811, exon 1 of 7)	5' UTR (NM_002811, exon 1 of 7)	127	NM_002811	5713	Hs.440604	NM_002811	HPRD:01147	PSMD7	MOV34|P40|Rpn8|S12	proteasome (prosome, macropain) 26S subunit, non-ATPase, 7	protein-coding	0.10052	0.676471
26020	chr17	5729730	5730031	+	0	NA	intron (NR_040000, intron 1 of 3)	intron (NR_040000, intron 1 of 3)	54326	NR_040000	339166	Hs.736088	NR_040000	ENSG00000179314	LOC339166	-	uncharacterized LOC339166	ncRNA	0.006645	0.370861
14653	chr12	26985290	26985594	+	0	NA	intron (NM_002223, intron 1 of 56)	intron (NM_002223, intron 1 of 56)	689	NM_002223	3709	Hs.512235	NM_002223	HPRD:02536	ITPR2	CFAP48|IP3R2	inositol 1,4,5-trisphosphate receptor, type 2	protein-coding	0.098684	0.645902
5476	chr1	206859218	206859613	+	0	NA	intron (NM_032960, intron 1 of 9)	CpG	1050	NM_004759	9261	Hs.643566	NM_004759	HPRD:11882	MAPKAPK2	MAPKAP-K2|MK-2|MK2	mitogen-activated protein kinase-activated protein kinase 2	protein-coding	0.093671	0.669192
13157	chr11	115335005	115335297	+	0	NA	intron (NM_001301043, intron 1 of 11)	intron (NM_001301043, intron 1 of 11)	40090	NM_014333	23705	Hs.370510	NM_014333	HPRD:05746	CADM1	BL2|IGSF4|IGSF4A|NECL2|Necl-2|RA175|ST17|SYNCAM|TSLC1|sTSLC-1|sgIGSF|synCAM1	cell adhesion molecule 1	protein-coding	0.006849	0.399317
61278	chr7	91884617	91884942	+	0	NA	intron (NM_019004, intron 1 of 19)	MLT1J|LTR|ERVL-MaLR	9231	NM_019004	54467	Hs.83293	NM_019004	ENSG00000001629	ANKIB1	-	ankyrin repeat and IBR domain containing 1	protein-coding	0.012308	0.43865
5564	chr1	209739515	209739739	+	0	NA	Intergenic	Intergenic	-17418	NM_020439	57172	Hs.199068	NM_020439	HPRD:10807	CAMK1G	CLICK3|CLICKIII|VWS1|dJ272L16.1	calcium/calmodulin-dependent protein kinase IG	protein-coding	0.017857	0.524444
47337	chr4	71587456	71587823	+	0	NA	promoter-TSS (NM_001291994)	promoter-TSS (NM_001291994)	80	NM_001037442	22902	Hs.740904	NM_014961	HPRD:15251	RUFY3	RIPX|SINGAR1	RUN and FYVE domain containing 3	protein-coding	0.008174	0.442935
28079	chr17	75327600	75327842	+	0	NA	intron (NM_006640, intron 1 of 10)	intron (NM_006640, intron 1 of 10)	12124	NM_006640	10801	Hs.440932	NM_006640	HPRD:10360	2009-09-01	AF17q25|MSF|MSF1|NAPB|PNUTL4|SINT1|SeptD1	septin 9	protein-coding	0.049587	0.62963
61070	chr7	80400850	80401109	+	0	NA	intron (NM_006379, intron 12 of 17)	L3|LINE|CR1	125010	NM_001289908	948	Hs.120949	NM_000072	HPRD:01430	CD36	BDPLT10|CHDS7|FAT|GP3B|GP4|GPIV|PASIV|SCARB3	CD36 molecule (thrombospondin receptor)	protein-coding	0.007722	0.461538
36951	chr2	216325421	216325797	+	0	NA	intron (NR_110607, intron 2 of 3)	intron (NR_110607, intron 2 of 3)	7179	NR_110607	102724849	Hs.116161	NR_110607		LOC102724849	-	uncharacterized LOC102724849	ncRNA	0	0.374005
60184	chr7	35076923	35077745	+	0	NA	intron (NM_015283, intron 1 of 21)	CpG	319	NM_015283	23333	Hs.408623	NM_015283	ENSG00000173852	DPY19L1	-	dpy-19-like 1 (C. elegans)	protein-coding	0.147202	0.769137
6806	chr1	245868169	245868382	+	0	NA	Intergenic	Intergenic	549988	NM_018012	55083	Hs.368096	NM_018012	ENSG00000162849	KIF26B	-	kinesin family member 26B	protein-coding	0.023474	0.495327
457	chr1	15273136	15273358	+	0	NA	intron (NM_001017999, intron 1 of 7)	intron (NM_001017999, intron 1 of 7)	832	NM_001017999	23254	Hs.368823	NM_015209	HPRD:11122	KAZN	KAZ	kazrin, periplakin interacting protein	protein-coding	0.031532	0.488789
47549	chr4	77929080	77929305	+	0	NA	intron (NM_018243, intron 3 of 9)	intron (NM_018243, intron 3 of 9)	58297	NM_018243	55752	Hs.128199	NM_018243	HPRD:08555	2011-09-01	-	septin 11	protein-coding	0	0.402655
16941	chr12	110906441	110906765	+	0	NA	promoter-TSS (NM_001164373)	promoter-TSS (NM_001164373)	-77	NM_001164372	51184	Hs.634680	NM_016301	HPRD:17498	GPN3	ATPBD1C	GPN-loop GTPase 3	protein-coding	0.114198	0.686154
38292	chr20	8137212	8137615	+	0	NA	intron (NM_015192, intron 2 of 31)	MIRb|SINE|MIR	24501	NM_015192	23236	Hs.431173	NM_015192	HPRD:06177	PLCB1	EIEE12|PI-PLC|PLC-154|PLC-I|PLC154|PLCB1A|PLCB1B	phospholipase C, beta 1 (phosphoinositide-specific)	protein-coding	0	0.366337
24102	chr16	9149618	9149828	+	0	NA	Intergenic	MIR|SINE|MIR	-35814	NM_014117	29035	Hs.221497	NM_014117		C16orf72	PRO0149	chromosome 16 open reading frame 72	protein-coding	0.009524	0.393365
14955	chr12	45937735	45937879	+	0	NA	Intergenic	Intergenic	183897	NR_028408	400027	Hs.597122	NR_028408	ENSG00000273015	LINC00938	-	long intergenic non-protein coding RNA 938	ncRNA	0.013889	0.489655
3687	chr1	147736974	147737427	+	0	NA	intron (NR_102404, intron 17 of 18).2	CpG	-17858	NR_120331	101927468	Hs.515867	NR_120331		LOC101927468	-	uncharacterized LOC101927468	ncRNA	0.059603	0.590308
31453	chr19	56146172	56146527	+	0	NA	Intergenic	Intergenic	-6043	NM_207115	51157	Hs.631551	NM_016202	HPRD:18353	ZNF580	-	zinc finger protein 580	protein-coding	0.061972	0.581461
19539	chr14	21152202	21152738	+	0	NA	promoter-TSS (NM_001282192)	promoter-TSS (NM_001282192)	98	NM_001282193	6038	Hs.283749	NM_002937	HPRD:03018	RNASE4	RAB1|RNS4	ribonuclease, RNase A family, 4	protein-coding	0.06903	0.623836
24602	chr16	29616121	29616342	+	0	NA	Intergenic	Intergenic	8807	NR_002593	81893	Hs.677169	NM_031211	HPRD:13964	SLC7A5P1	DC49|LAT1-3TM|MLAS|hLAT1-3TM	solute carrier family 7 (amino acid transporter light chain, L system), member 5 pseudogene 1	pseudo	0.027149	0.513514
34936	chr2	142976197	142976344	+	0	NA	Intergenic	L1MD1|LINE|L1	-87000	NM_018557	53353	Hs.656461	NM_018557	HPRD:16383	LRP1B	LRP-DIT|LRPDIT	low density lipoprotein receptor-related protein 1B	protein-coding	0.013605	0.506757
67763	chr9	81835975	81836368	+	0	NA	Intergenic	LTR78|LTR|ERV1	-75590	NR_109771	101927450	Hs.738041	NR_109771	ENSG00000260995	LOC101927450	-	uncharacterized LOC101927450	ncRNA	0.002545	0.441624
47613	chr4	80518471	80518653	+	0	NA	Intergenic	MLT1H|LTR|ERVL-MaLR	104815	NR_038826	100506035	Hs.507664	NR_038826	ENSG00000250334	LINC00989	-	long intergenic non-protein coding RNA 989	ncRNA	0.005495	0.431694
12591	chr11	94671579	94671921	+	0	NA	Intergenic	Intergenic	35026	NM_016403	51503	Hs.503597	NM_016403	HPRD:13703	CWC15	AD002|C11orf5|Cwf15|HSPC148|ORF5	CWC15 spliceosome-associated protein	protein-coding	0.020468	0.440233
63915	chr8	32051874	32052088	+	0	NA	intron (NM_013962, intron 1 of 4)	intron (NM_013962, intron 1 of 4)	168247	NR_104156	100856811	Hs.97362	NR_104156		NRG1-IT1	-	NRG1 intronic transcript 1 (non-protein coding)	ncRNA	0	0.381395
12387	chr11	85873313	85873590	+	0	NA	Intergenic	Intergenic	-82355	NM_152991	8726	Hs.503510	NM_003797	HPRD:09343	EED	HEED|WAIT1	embryonic ectoderm development	protein-coding	0.00361	0.514388
69579	chr9	140149495	140149924	+	0	NA	promoter-TSS (NM_015456)	promoter-TSS (NM_015456)	-50	NM_015456	25920	Hs.521809	NM_015456	HPRD:10845	NELFB	COBRA1|NELF-B	negative elongation factor complex member B	protein-coding	0.151515	0.774419
14444	chr12	18850016	18850207	+	0	NA	intron (NM_033123, intron 10 of 14)	L3|LINE|CR1	40882	NM_033123	89869	Hs.97542	NM_033123	HPRD:06996	PLCZ1	NYD-SP27|PLC-zeta-1|PLCzeta	phospholipase C, zeta 1	protein-coding	0	0.364583
68475	chr9	106854101	106854283	+	0	NA	intron (NR_121580, intron 1 of 2)	intron (NR_121580, intron 1 of 2)	563	NR_121580	101928550	Hs.144722	NR_121580	ENSG00000270332	SMC2-AS1	-	SMC2 antisense RNA 1 (head to head)	ncRNA	0.016484	0.459016
45998	chr3	194823400	194823689	+	0	NA	intron (NM_152531, intron 3 of 3)	L1MA9|LINE|L1	8227	NR_104188	100874528	Hs.581659	NR_104188		XXYLT1-AS1	-	XXYLT1 antisense RNA 1	ncRNA	0.024221	0.424138
21965	chr15	39873116	39873435	+	0	NA	promoter-TSS (NM_003246)	promoter-TSS (NM_003246)	-5	NM_003246	7057	Hs.164226	NM_003246		THBS1	THBS|THBS-1|TSP|TSP-1|TSP1	thrombospondin 1	protein-coding	0.103448	0.703125
4521	chr1	174503959	174504629	+	0	NA	intron (NM_014857, intron 13 of 20)	intron (NM_014857, intron 13 of 20)	87082	NM_005684	9293	Hs.673850	NM_005684	HPRD:07247	GPR52	-	G protein-coupled receptor 52	protein-coding	0.001493	0.357675
14583	chr12	24907926	24908230	+	0	NA	Intergenic	Intergenic	147244	NM_001178094	586	Hs.438993	NM_005504	HPRD:00216	BCAT1	BCATC|BCT1|ECA39|MECA39|PNAS121|PP18	branched chain amino-acid transaminase 1, cytosolic	protein-coding	0.009868	0.429508
15505	chr12	60214354	60214608	+	0	NA	Intergenic	L2a|LINE|L2	131363	NR_073056	9194	Hs.88156	NM_004731	HPRD:06791	SLC16A7	MCT2	solute carrier family 16 (monocarboxylate transporter), member 7	protein-coding	0.003937	0.356863
17871	chr13	32889445	32889738	+	0	NA	promoter-TSS (NM_000059)	promoter-TSS (NM_000059)	-26	NM_000059	675	Hs.34012	NM_000059	HPRD:02554	BRCA2	BRCC2|BROVCA2|FACD|FAD|FAD1|FANCD|FANCD1|GLM3|PNCA2	breast cancer 2, early onset	protein-coding	0.102389	0.64966
25565	chr16	82728182	82728586	+	0	NA	intron (NM_001220488, intron 2 of 14)	L2c|LINE|L2	5848	NR_107025	102465863		NR_107025		MIR8058	hsa-mir-8058	microRNA 8058	ncRNA	0.002475	0.412346
32606	chr2	36905430	36905715	+	0	NA	Intergenic	L2|LINE|L2	-18261	NM_053276	5212	Hs.137415	NM_053276	HPRD:18284	VIT	-	vitrin	protein-coding	0	0.370629
31567	chr1_gl000192_random	15043	15225	+	0	NA	Intergenic	Intergenic	392376	NR_103556	100288805	Hs.648712	NR_049745		HYDIN2	HYDINP1	HYDIN2, axonemal central pair apparatus protein (pseudogene)	pseudo	0.016484	0.491803
32274	chr2	26220617	26220991	+	0	NA	Intergenic	Intergenic	-15361	NM_002254	3797	Hs.21611	NM_002254	HPRD:04164	KIF3C	-	kinesin family member 3C	protein-coding	0.016043	0.514667
30330	chr19	14010760	14010912	+	0	NA	intron (NM_024323, intron 2 of 7)	intron (NM_024323, intron 2 of 7)	6073	NM_024323	79173	Hs.143288	NM_024323	HPRD:14415	C19orf57	-	chromosome 19 open reading frame 57	protein-coding	0.006579	0.457516
21143	chr14	89973929	89974247	+	0	NA	intron (NM_001085471, intron 1 of 6)	intron (NM_001085471, intron 1 of 6)	-68472	NR_024620	29018	Hs.673124	NM_014099	ENSG00000259073	FOXN3-AS2	-	FOXN3 antisense RNA 2	ncRNA	0.003145	0.376176
40710	chr22	39268148	39268547	+	0	NA	promoter-TSS (NM_014292)	promoter-TSS (NM_014292)	-89	NM_014292	23466	Hs.592201	NM_014292	HPRD:13005	CBX6	-	chromobox homolog 6	protein-coding	0.145363	0.745
64424	chr8	59010773	59011045	+	0	NA	intron (NM_147189, intron 4 of 4)	L1PA7|LINE|L1	103796	NM_147189	90362	Hs.154652	NM_147189	HPRD:14609	FAM110B	C8orf72	family with sequence similarity 110, member B	protein-coding	0.018382	0.538462
48037	chr4	99575156	99575401	+	0	NA	intron (NM_005723, intron 1 of 7)	MLT1G3|LTR|ERVL-MaLR	4534	NM_005723	10098	Hs.118118	NM_005723	HPRD:15513	TSPAN5	NET-4|NET4|TM4SF9|TSPAN-5	tetraspanin 5	protein-coding	0.008163	0.479675
15067	chr12	48690334	48690615	+	0	NA	Intergenic	Intergenic	-32289	NM_181788	341567	Hs.155833	NM_181788	HPRD:17084	H1FNT	H1T2	H1 histone family, member N, testis-specific	protein-coding	0.049822	0.546099
5191	chr1	200678006	200678193	+	0	NA	Intergenic	Intergenic	-30587	NM_001297708	23271	Hs.23585	NM_203459	HPRD:11124	CAMSAP2	CAMSAP1L1	calmodulin regulated spectrin-associated protein family, member 2	protein-coding	0	0.478723
17920	chr13	34505678	34505811	+	0	NA	intron (NM_181558, intron 8 of 8)	intron (NM_181558, intron 8 of 8)	113538	NM_181558	5983	Hs.115474	NM_002915	HPRD:02676	RFC3	RFC38	replication factor C (activator 1) 3, 38kDa	protein-coding	0.007519	0.462687
58471	chr6	148728442	148728876	+	0	NA	intron (NM_015278, intron 2 of 19)	L1MB3|LINE|L1	64930	NM_015278	23328	Hs.193133	NM_015278	HPRD:06408	SASH1	SH3D6A|dJ323M4|dJ323M4.1	SAM and SH3 domain containing 1	protein-coding	0.013825	0.416092
33311	chr2	62376905	62377174	+	0	NA	Intergenic	MER5B|DNA|hAT-Charlie	-46223	NM_006577	10678	Hs.173203	NM_006577	HPRD:09279	B3GNT2	B3GN-T2|B3GNT|B3GNT-2|B3GNT1|BETA3GNT|BGNT2|BGnT-2	UDP-GlcNAc:betaGal beta-1,3-N-acetylglucosaminyltransferase 2	protein-coding	0	0.437037
4610	chr1	179030586	179030809	+	0	NA	intron (NM_014864, intron 4 of 7)	AluJb|SINE|Alu	-20415	NM_022371	64222	Hs.584957	NM_022371		TOR3A	ADIR|ADIR2	torsin family 3, member A	protein-coding	0.008969	0.504464
52059	chr5	86441696	86441957	+	0	NA	intron (NR_105018, intron 2 of 3)	L1PA11|LINE|L1	25861	NR_105018	101929380		NR_105018		LOC101929380	-	uncharacterized LOC101929380	ncRNA	0.003831	0.400763
43129	chr3	98048364	98048659	+	0	NA	Intergenic	L1P4a|LINE|L1	-24187	NM_001005517	403278	Hs.554710	NM_001005517	HPRD:17764	OR5K4	-	olfactory receptor, family 5, subfamily K, member 4	protein-coding	0.016949	0.466216
11848	chr11	65341662	65342065	+	0	NA	TTS (NM_152832)	TTS (NM_152832)	-1646	NM_001099409	254102	Hs.502867	NM_001099409	ENSG00000173442	EHBP1L1	-	EH domain binding protein 1-like 1	protein-coding	0.101737	0.742574
6058	chr1	223314393	223314617	+	0	NA	intron (NM_003268, intron 2 of 5)	intron (NM_003268, intron 2 of 5)	2119	NM_003268	7100	Hs.604542	NM_003268	HPRD:04326	TLR5	MELIOS|SLE1|SLEB1|TIL3	toll-like receptor 5	protein-coding	0.013393	0.444444
21627	chr15	25018192	25018519	+	0	NA	Intergenic	CpG	-50439	NM_022807	6638	Hs.555970	NM_003097	HPRD:01653	SNRPN	HCERN3|PWCR|RT-LI|SM-D|SMN|SNRNP-N|SNURF-SNRPN|sm-N	small nuclear ribonucleoprotein polypeptide N	protein-coding	0.107034	0.634146
15199	chr12	52419591	52419754	+	0	NA	intron (NM_001202233, intron 1 of 7)	intron (NM_001202233, intron 1 of 7)	3056	NM_001202233	3164	Hs.524430	NM_002135	HPRD:00744	NR4A1	GFRP1|HMR|N10|NAK-1|NGFIB|NP10|NUR77|TR3	nuclear receptor subfamily 4, group A, member 1	protein-coding	0.030675	0.634146
9352	chr10	99313343	99313561	+	0	NA	intron (NM_024954, intron 1 of 2)	intron (NM_024954, intron 1 of 2)	-18746	NM_001291218	26287	Hs.73708	NM_020349	HPRD:12460	ANKRD2	ARPP	ankyrin repeat domain 2 (stretch responsive muscle)	protein-coding	0.013761	0.557078
67383	chr9	40791874	40792358	+	0	NA	promoter-TSS (NM_033160)	promoter-TSS (NM_033160)	-4	NM_033160	26149	Hs.522147	NM_033160	HPRD:11342	ZNF658	-	zinc finger protein 658	protein-coding	0.068182	0.610309
38343	chr20	10015416	10015960	+	0	NA	promoter-TSS (NM_198798)	promoter-TSS (NM_198798)	-9	NM_022096	63926	Hs.70903	NM_022096	HPRD:10652	ANKEF1	ANKRD5|dJ839B4.6	ankyrin repeat and EF-hand domain containing 1	protein-coding	0.108456	0.748624
46337	chr4	7209006	7209224	+	0	NA	intron (NM_020777, intron 1 of 26)	intron (NM_020777, intron 1 of 26)	14741	NM_020777	57537	Hs.479099	NM_020777	HPRD:12099	SORCS2	-	sortilin-related VPS10 domain containing receptor 2	protein-coding	0.050459	0.69863
58796	chr6	157270064	157270267	+	0	NA	intron (NM_020732, intron 5 of 19)	intron (NM_020732, intron 5 of 19)	-169300	NR_039676	100616154		NR_039676	miRBase:MI0016817	MIR4466	-	microRNA 4466	ncRNA	0.004926	0.436275
39769	chr21	34408816	34409029	+	0	NA	Intergenic	Intergenic	10706	NM_005806	10215	Hs.176977	NM_005806	HPRD:07334	OLIG2	BHLHB1|OLIGO2|PRKCBP2|RACK17|bHLHe19	oligodendrocyte lineage transcription factor 2	protein-coding	0.018779	0.602804
68216	chr9	97529944	97530304	+	0	NA	intron (NM_032823, intron 2 of 14)	intron (NM_032823, intron 2 of 14)	8193	NM_001193329	84909	Hs.434253	NM_032823	HPRD:07476	C9orf3	AOPEP|AP-O|APO|C90RF3|ONPEP	chromosome 9 open reading frame 3	protein-coding	0.011111	0.404432
39935	chr21	39691862	39692038	+	0	NA	Intergenic	Intergenic	26048	NR_110545	102724678	Hs.635675	NR_110545		LINC01423	-	long intergenic non-protein coding RNA 1423	ncRNA	0.028409	0.423729
25161	chr16	67867652	67867940	+	0	NA	5' UTR (NM_025082, exon 4 of 16)	5' UTR (NM_025082, exon 4 of 16)	-8417	NM_020457	57215	Hs.632200	NM_020457	HPRD:11629	THAP11	CTG-B43a|CTG-B45d|RONIN	THAP domain containing 11	protein-coding	0.111111	0.67474
3618	chr1	145285138	145285281	+	0	NA	3' UTR (NM_203458, exon 5 of 5)	3' UTR (NM_203458, exon 5 of 5)	-4561	NR_104217	101929780	Hs.534675	NR_104217		NBPF25P	WI2-925H4.1	neuroblastoma breakpoint family, member 25, pseudogene	pseudo	0	0.3125
40885	chr22	46546047	46546507	+	0	NA	promoter-TSS (NM_005036)	promoter-TSS (NM_005036)	-222	NM_005036	5465	Hs.103110	NM_005036	HPRD:01369	PPARA	NR1C1|PPAR|PPARalpha|hPPAR	peroxisome proliferator-activated receptor alpha	protein-coding	0.158696	0.819957
22759	chr15	66161604	66162072	+	0	NA	promoter-TSS (NM_004663)	promoter-TSS (NM_004663)	41	NM_004663	8766	Hs.321541	NM_004663	HPRD:05715	RAB11A	YL8	RAB11A, member RAS oncogene family	protein-coding	0.07906	0.646055
39403	chr20	60320208	60320387	+	0	NA	intron (NM_001794, intron 3 of 15)	MER103C|DNA|hAT-Charlie	145480	NM_001252339	1002	Hs.473231	NM_001794	HPRD:04304	CDH4	CAD4|R-CAD|RCAD	cadherin 4, type 1, R-cadherin (retinal)	protein-coding	0.01676	0.516667
62964	chr7	151931576	151931809	+	0	NA	intron (NM_170606, intron 16 of 58)	L1ME1|LINE|L1	201398	NM_170606	58508	Hs.647120	NM_021230	HPRD:06016	KMT2C	HALR|MLL3	lysine (K)-specific methyltransferase 2C	protein-coding	0.008584	0.440171
68388	chr9	101724534	101724785	+	0	NA	intron (NM_001855, intron 2 of 41)	intron (NM_001855, intron 2 of 41)	18664	NM_001855	1306	Hs.409034	NM_001855	HPRD:00380	COL15A1	-	collagen, type XV, alpha 1	protein-coding	0.015936	0.47619
24282	chr16	16098075	16098329	+	0	NA	intron (NM_004996, intron 1 of 30)	intron (NM_004996, intron 1 of 30)	54768	NM_004996	4363	Hs.391464	NM_004996	HPRD:01153	ABCC1	ABC29|ABCC|GS-X|MRP|MRP1	ATP-binding cassette, sub-family C (CFTR/MRP), member 1	protein-coding	0.003937	0.392157
44456	chr3	143907956	143908126	+	0	NA	Intergenic	Intergenic	215874	NM_001134470	205428	Hs.288954	NM_173552	HPRD:14559	C3orf58	DIA1|GoPro49|HASF	chromosome 3 open reading frame 58	protein-coding	0	0.467836
23220	chr15	79888497	79888699	+	0	NA	Intergenic	Intergenic	163740	NM_015206	23251	Hs.301654	NM_015206	HPRD:17206	KIAA1024	-	KIAA1024	protein-coding	0.00495	0.536946
59398	chr7	2913322	2913551	+	0	NA	Intergenic	Intergenic	-29477	NM_001293092	2768	Hs.487341	NM_007353	HPRD:05093	GNA12	NNX3|RMP|gep	guanine nucleotide binding protein (G protein) alpha 12	protein-coding	0.008734	0.486957
47597	chr4	79567064	79567973	+	0	NA	intron (NR_038307, intron 1 of 2)	intron (NR_038307, intron 1 of 2)	370	NR_038305	100505702	Hs.235795	NR_038303		LINC01094	-	long intergenic non-protein coding RNA 1094	ncRNA	0.011001	0.446154
5410	chr1	205341512	205341743	+	0	NA	promoter-TSS (NR_038425)	promoter-TSS (NR_038425)	-753	NR_038425	284576	Hs.585440	NR_038425	ENSG00000226235	LEMD1-AS1	-	LEMD1 antisense RNA 1	ncRNA	0.004329	0.418103
25889	chr17	2040752	2040930	+	0	NA	intron (NM_001256827, intron 6 of 11)	intron (NM_001256827, intron 6 of 11)	-48786	NM_001282326	23293	Hs.448342	NM_017575	HPRD:06502	SMG6	C17orf31|EST1A|SMG-6|hSMG5/7a	SMG6 nonsense mediated mRNA decay factor	protein-coding	0.022472	0.497207
39472	chr20	62892686	62892855	+	0	NA	intron (NM_018257, intron 2 of 5)	intron (NM_018257, intron 2 of 5)	5722	NM_001104925	55251	Hs.744845	NM_018257	HPRD:12764	PCMTD2	C20orf36	protein-L-isoaspartate (D-aspartate) O-methyltransferase domain containing 2	protein-coding	0.035503	0.482353
28677	chr18	12628746	12628968	+	0	NA	intron (NM_020148, intron 2 of 15)	L1PA6|LINE|L1	27874	NM_001128627	56907	Hs.515283	NM_020148	HPRD:11600	SPIRE1	Spir-1	spire-type actin nucleation factor 1	protein-coding	0	0.372197
19517	chr14	20869365	20869495	+	0	NA	intron (NM_007110, intron 8 of 54)	intron (NM_007110, intron 8 of 54)	12149	NM_007110	7011	Hs.508835	NM_007110	HPRD:03404	TEP1	TLP1|TP1|TROVE1|VAULT2|p240	telomerase-associated protein 1	protein-coding	0	0.419847
66912	chr9	16516960	16517101	+	0	NA	intron (NM_017637, intron 5 of 6)	intron (NM_017637, intron 5 of 6)	-240719	NR_073471	100129385	Hs.586441	NM_001271829	ENSG00000205549	C9orf92	Em:AL513424.1	chromosome 9 open reading frame 92	protein-coding	0.014184	0.408451
39454	chr20	62370850	62371143	+	0	NA	promoter-TSS (NM_020062)	promoter-TSS (NM_020062)	-215	NM_020062	56731	Hs.435126	NM_020062		SLC2A4RG	GEF|HDBP-1|HDBP1|Si-1-2|Si-1-2-19	SLC2A4 regulator	protein-coding	0.1843	0.867347
67555	chr9	72659653	72659788	+	0	NA	intron (NM_153267, intron 2 of 13)	intron (NM_153267, intron 2 of 13)	1223	NM_153267	256691	Hs.547172	NM_153267	HPRD:14353	MAMDC2	-	MAM domain containing 2	protein-coding	0.022222	0.492647
51112	chr5	42995093	42995318	+	0	NA	Intergenic	CpG	-1770	NR_104643	643977	Hs.535791	NR_104643		FLJ32255	-	uncharacterized LOC643977	ncRNA	0.062222	0.535398
11523	chr11	47628918	47629173	+	0	NA	Intergenic	MLT1K|LTR|ERVL-MaLR	-13084	NM_031909	114900	Hs.662633	NM_031909	HPRD:12717	C1QTNF4	CTRP4|ZACRP4	C1q and tumor necrosis factor related protein 4	protein-coding	0.007843	0.53125
55747	chr6	27807626	27807780	+	0	NA	TTS (NM_003520)	TTS (NM_003520)	1263	NM_003520	8341	Hs.534368	NM_003520	HPRD:11899	HIST1H2BN	H2B/d|H2BFD	histone cluster 1, H2bn	protein-coding	0.038961	0.496774
63663	chr8	23588694	23589159	+	0	NA	Intergenic	L1MC2|LINE|L1	-24815	NM_001136271	137814	Hs.532654	NM_001136271	ENSG00000180053	NKX2-6	CSX2|CTHM|NKX2F|NKX4-2	NK2 homeobox 6	protein-coding	0.002151	0.371245
28945	chr18	32491968	32492377	+	0	NA	Intergenic	Intergenic	-64720	NM_001143826	10982	Hs.532824	NM_014268	HPRD:16157	MAPRE2	EB1|EB2|RP1	microtubule-associated protein, RP/EB family, member 2	protein-coding	0.002445	0.390244
69426	chr9	134917773	134918112	+	0	NA	intron (NM_001253881, intron 2 of 6)	intron (NM_001253881, intron 2 of 6)	37332	NM_001253882	9442	Hs.374262	NM_004269	HPRD:05438	MED27	CRAP34|CRSP34|CRSP8|TRAP37	mediator complex subunit 27	protein-coding	0.00885	0.470588
31250	chr19	50320623	50320877	+	0	NA	promoter-TSS (NM_030973)	promoter-TSS (NM_030973)	-786	NM_030973	81857	Hs.656639	NM_030973	HPRD:14380	MED25	ACID1|ARC92|CMT2B2|P78|PTOV2	mediator complex subunit 25	protein-coding	0.059055	0.517647
36349	chr2	193150933	193151086	+	0	NA	Intergenic	MER20|DNA|hAT-Charlie	-91365	NM_016192	23671	Hs.144513	NM_016192	HPRD:05760	TMEFF2	CT120.2|HPP1|TENB2|TPEF|TR	transmembrane protein with EGF-like and two follistatin-like domains 2	protein-coding	0.006536	0.435065
55626	chr6	26123200	26123520	+	0	NA	TTS (NM_003526)	TTS (NM_003526)	772	NM_003526	8347	Hs.658713	NM_003526		HIST1H2BC	H2B.1|H2B/l|H2BFL|dJ221C16.3	histone cluster 1, H2bc	protein-coding	0.053125	0.492212
23604	chr15	90931867	90932007	+	0	NA	intron (NM_003870, intron 1 of 37)	CpG	464	NM_003870	8826	Hs.430551	NM_003870	HPRD:04541	IQGAP1	HUMORFA01|SAR1|p195	IQ motif containing GTPase activating protein 1	protein-coding	0.092857	0.70922
71298	chrX	135014145	135014314	+	0	NA	Intergenic	LTR13|LTR|ERVK	38444	NM_018666	55511	Hs.195292	NM_018666	HPRD:02290	SAGE1	CT14|SAGE	sarcoma antigen 1	protein-coding	0.023669	0.558824
41209	chr3	12685851	12686142	+	0	NA	intron (NM_002880, intron 1 of 16)	intron (NM_002880, intron 1 of 16)	19704	NM_002880	5894	Hs.159130	NM_002880	HPRD:01265	RAF1	CMD1NN|CRAF|NS5|Raf-1|c-Raf	Raf-1 proto-oncogene, serine/threonine kinase	protein-coding	0.003436	0.414384
64157	chr8	41079002	41079353	+	0	NA	Intergenic	Intergenic	87813	NM_003012	6422	Hs.213424	NM_003012	HPRD:09165	SFRP1	FRP|FRP-1|FRP1|FrzA|SARP2	secreted frizzled-related protein 1	protein-coding	0.005698	0.446023
19949	chr14	38679375	38679659	+	0	NA	exon (NM_001049, exon 3 of 3)	exon (NM_001049, exon 3 of 3)	2313	NM_001049	6751	Hs.248160	NM_001049	HPRD:01673	SSTR1	SRIF-2|SS-1-R|SS1-R|SS1R	somatostatin receptor 1	protein-coding	0.066901	0.564912
24223	chr16	14545703	14545816	+	0	NA	intron (NM_001134477, intron 22 of 23)	AluJb|SINE|Alu	142617	NR_029854	100126355		NR_029854	miRBase:MI0000767	MIR365A	MIR365-1|MIRN365-1|hsa-mir-365a	microRNA 365a	ncRNA	0	0.315789
30955	chr19	43379156	43379345	+	0	NA	intron (NM_001297773, intron 2 of 5)	LTR8A|LTR|ERV1	4569	NM_001297773	5669	Hs.709192	NM_006905	HPRD:01449	PSG1	B1G1|CD66f|DHFRP2|FL-NCA-1/2|PBG1|PS-beta-C/D|PS-beta-G-1|PSBG-1|PSBG1|PSG95|PSGGA|PSGIIA|SP1	pregnancy specific beta-1-glycoprotein 1	protein-coding	0	0.557895
64640	chr8	71315569	71315752	+	0	NA	intron (NM_006540, intron 1 of 22)	CpG	360	NM_006540	10499	Hs.446678	NM_006540	HPRD:09066	NCOA2	GRIP1|KAT13C|NCoA-2|SRC2|TIF2|bHLHe75	nuclear receptor coactivator 2	protein-coding	0.131148	0.744565
12557	chr11	93854165	93854548	+	0	NA	Intergenic	HERV9-int|LTR|ERV1	-7738	NM_015368	24145	Hs.591976	NM_015368	HPRD:10526	PANX1	MRS1|PX1|UNQ2529	pannexin 1	protein-coding	0.018277	0.486979
27315	chr17	53342156	53342442	+	0	NA	promoter-TSS (NM_002126)	promoter-TSS (NM_002126)	-22	NM_002126	3131	Hs.196952	NM_002126	HPRD:00797	HLF	-	hepatic leukemia factor	protein-coding	0.15035	0.783972
15559	chr12	63179662	63180027	+	0	NA	intron (NM_020700, intron 4 of 9)	intron (NM_020700, intron 4 of 9)	148821	NM_020700	57460	Hs.435479	NM_020700	ENSG00000111110	PPM1H	ARHCL1|NERPP-2C|URCC2	protein phosphatase, Mg2+/Mn2+ dependent, 1H	protein-coding	0.013699	0.486339
29236	chr18	47929684	47929851	+	0	NA	Intergenic	HERVS71-int|LTR|ERV1	28375	NM_001039535	220134	Hs.134726	NM_145060	HPRD:12689	SKA1	C18orf24	spindle and kinetochore associated complex subunit 1	protein-coding	0.017964	0.488095
50086	chr4	184643973	184644300	+	0	NA	Intergenic	CpG	63716	NM_199053	60684	Hs.443240	NM_021942	HPRD:10968	TRAPPC11	C4orf41|FOIGR|GRY|LGMD2S	trafficking protein particle complex 11	protein-coding	0.134557	0.746951
41922	chr3	42289075	42289299	+	0	NA	Intergenic	Intergenic	16252	NM_001174138	885	Hs.458426	NM_000729	HPRD:00321	CCK	-	cholecystokinin	protein-coding	0.03125	0.457778
2307	chr1	68925594	68925798	+	0	NA	Intergenic	AluJr4|SINE|Alu	-10054	NM_000329	6121	Hs.2133	NM_000329	HPRD:01569	RPE65	BCO3|LCA2|RP20|mRPE65|rd12|sRPE65	retinal pigment epithelium-specific protein 65kDa	protein-coding	0	0.419512
25337	chr16	72997920	72998143	+	0	NA	intron (NM_006885, intron 1 of 9)	L1ME4a|LINE|L1	84243	NM_006885	463	Hs.598297	NM_006885	HPRD:00075	ZFHX3	ATBF1|ATBT|ZNF927	zinc finger homeobox 3	protein-coding	0.026906	0.544643
23905	chr15	102335729	102336008	+	0	NA	Intergenic	Intergenic	-10055	NM_001005326	390648	Hs.553399	NM_001005326	HPRD:11415	OR4F6	OR15-15|OR4F12	olfactory receptor, family 4, subfamily F, member 6	protein-coding	0.003584	0.385714
47929	chr4	90582707	90583018	+	0	NA	Intergenic	MLT1C|LTR|ERVL-MaLR	-174690	NR_045481	644248	Hs.553954	NR_045481	ENSG00000247775	SNCA-AS1	-	SNCA antisense RNA 1	ncRNA	0.003215	0.416667
9200	chr10	94333329	94333997	+	0	NA	intron (NM_004969, intron 1 of 24)	CpG	189	NM_004969	3416	Hs.500546	NM_004969	HPRD:00894	IDE	INSULYSIN	insulin-degrading enzyme	protein-coding	0.115269	0.732436
43317	chr3	105663669	105663906	+	0	NA	Intergenic	L3|LINE|CR1	-75900	NM_170662	868	Hs.430589	NM_170662	HPRD:05136	CBLB	Cbl-b|RNF56	Cbl proto-oncogene B, E3 ubiquitin protein ligase	protein-coding	0.008439	0.407563
37982	chr2	241860806	241861099	+	0	NA	Intergenic	Intergenic	-25379	NM_001085437	79919	Hs.193745	NM_024861	HPRD:08003	C2orf54	-	chromosome 2 open reading frame 54	protein-coding	0.027304	0.615646
48857	chr4	137662684	137662992	+	0	NA	Intergenic	Intergenic	790814	NM_019035	54510	Hs.591691	NM_019035	HPRD:12205	PCDH18	PCDH68L	protocadherin 18	protein-coding	0.003247	0.359223
46508	chr4	15453323	15454246	+	0	NA	Intergenic	Intergenic	-17705	NM_001080522	57545	Hs.590928	NM_020785	ENSG00000048342	CC2D2A	JBTS9|MKS6	coiled-coil and C2 domain containing 2A	protein-coding	0.004334	0.438312
36327	chr2	192731587	192732138	+	0	NA	Intergenic	Intergenic	-19856	NM_004657	8436	Hs.26530	NM_004657	HPRD:09470	SDPR	CAVIN2|PS-p68|SDR|cavin-2	serum deprivation response	protein-coding	0.00726	0.425725
11210	chr11	33279501	33280137	+	0	NA	promoter-TSS (NM_001278162)	promoter-TSS (NM_001278162)	-58	NM_001278162	10114	Hs.201918	NM_005734	HPRD:05111	HIPK3	DYRK6|FIST3|PKY|YAK1	homeodomain interacting protein kinase 3	protein-coding	0.110063	0.703297
37665	chr2	234295290	234295438	+	0	NA	intron (NM_152879, intron 1 of 29)	intron (NM_152879, intron 1 of 29)	-1436	NM_003648	8527	Hs.471675	NM_003648	HPRD:03492	DGKD	DGKdelta|dgkd-2	diacylglycerol kinase, delta 130kDa	protein-coding	0.006757	0.503356
13505	chr11	124785503	124785726	+	0	NA	Intergenic	L1M1|LINE|L1	-3532	NM_001037558	641654	Hs.159863	NM_001037558	ENSG00000221932	HEPN1	-	hepatocellular carcinoma, down-regulated 1	protein-coding	0.004484	0.415179
8312	chr10	62177846	62178069	+	0	NA	intron (NM_001204403, intron 2 of 43)	L2c|LINE|L2	-28323	NM_020987	288	Hs.499725	NM_001149	HPRD:02715	ANK3	ANKYRIN-G|MRT37	ankyrin 3, node of Ranvier (ankyrin G)	protein-coding	0.004484	0.486607
69717	chrUn_gl000225	42886	43425	+	0	NA	NA	Intergenic	NA	NA									0.06679	0.662963
28255	chr17	79651436	79651563	+	0	NA	promoter-TSS (NM_001040025)	promoter-TSS (NM_001040025)	537	NM_004712	9146	Hs.661056	NM_004712	HPRD:05085	HGS	HRS	hepatocyte growth factor-regulated tyrosine kinase substrate	protein-coding	0.047244	0.601562
14073	chr12	6394298	6394447	+	0	NA	Intergenic	Intergenic	-25230	NM_018173	55200	Hs.631660	NM_018173	HPRD:07692	PLEKHG6	MyoGEF	pleckstrin homology domain containing, family G (with RhoGef domain) member 6	protein-coding	0.033557	0.573333
48319	chr4	111775404	111775809	+	0	NA	Intergenic	Intergenic	-212327	NM_001204399	5308	Hs.643588	NM_000325	HPRD:03328	PITX2	ARP1|Brx1|IDG2|IGDS|IGDS2|IHG2|IRID2|Otlx2|PTX2|RGS|RIEG|RIEG1|RS	paired-like homeodomain 2	protein-coding	0.009877	0.391626
34515	chr2	118760959	118761178	+	0	NA	intron (NM_019044, intron 3 of 23)	intron (NM_019044, intron 3 of 23)	10671	NM_019044	54520	Hs.107845	NM_019044	HPRD:08557	CCDC93	-	coiled-coil domain containing 93	protein-coding	0.004566	0.413636
71273	chrX	133983538	133983692	+	0	NA	intron (NM_138819, intron 6 of 6)	intron (NM_138819, intron 6 of 6)	42392	NM_138819	159091	Hs.269127	NM_138819	HPRD:06615	FAM122C	-	family with sequence similarity 122C	protein-coding	0	0.354839
3487	chr1	120125522	120125787	+	0	NA	Intergenic	Intergenic	16260	NR_036540	644242	Hs.515383	NR_036540	ENSG00000260941	LINC00622	-	long intergenic non-protein coding RNA 622	ncRNA	0.003774	0.507519
12572	chr11	94245526	94245878	+	0	NA	promoter-TSS (NM_001190462)	promoter-TSS (NM_001190462)	7	NM_001190462	643037	Hs.97691	NM_001190462		C11orf97	LINC01171	chromosome 11 open reading frame 97	protein-coding	0.09375	0.694051
24819	chr16	51910547	51911120	+	0	NA	Intergenic	Intergenic	114403	NR_110916	101927364	Hs.133120	NR_110916	ENSG00000260057	LOC101927364	-	uncharacterized LOC101927364	ncRNA	0.010471	0.416376
67665	chr9	78745981	78746214	+	0	NA	intron (NR_120409, intron 9 of 19)	intron (NR_120409, intron 9 of 19)	240537	NM_001190482	5125	Hs.368542	NM_006200	HPRD:08985	PCSK5	PC5|PC6|PC6A|SPC6	proprotein convertase subtilisin/kexin type 5	protein-coding	0.012876	0.380342
34777	chr2	133206501	133206661	+	0	NA	intron (NM_001508, intron 1 of 1)	intron (NM_001508, intron 1 of 1)	32434	NM_001508	2863	Hs.432395	NM_001508	HPRD:04198	GPR39	-	G protein-coupled receptor 39	protein-coding	0.00625	0.42236
6033	chr1	222884725	222884954	+	0	NA	intron (NM_022831, intron 1 of 9)	intron (NM_022831, intron 1 of 9)	1025	NM_022831	64853	Hs.156625	NM_022831	HPRD:07798	AIDA	C1orf80	axin interactor, dorsalization associated	protein-coding	0.052402	0.534783
33121	chr2	52914092	52914408	+	0	NA	Intergenic	L1MA4A|LINE|L1	-1080679	NM_001008708	494143	Hs.585944	NM_001008708	HPRD:17418	CHAC2	-	ChaC, cation transport regulator homolog 2 (E. coli)	protein-coding	0.003165	0.359621
42574	chr3	60574641	60574872	+	0	NA	intron (NM_001166243, intron 4 of 9)	intron (NM_001166243, intron 4 of 9)	662377	NM_002012	2272	Hs.655995	NM_002012	HPRD:03096	FHIT	AP3Aase|FRA3B	fragile histidine triad	protein-coding	0.012987	0.426724
38841	chr20	36846033	36846414	+	0	NA	intron (NM_001029864, intron 12 of 13)	L2b|LINE|L2	-42354	NR_104170	149684	Hs.628250	NR_104170	ENSG00000101425	LOC149684	-	uncharacterized LOC149684	ncRNA	0.031496	0.570681
27892	chr17	70387488	70387654	+	0	NA	Intergenic	MIR|SINE|MIR	201372	NR_036488	100499467	Hs.157726	NR_036488		LINC00673	LINC00511	long intergenic non-protein coding RNA 673	ncRNA	0	0.389222
53089	chr5	127742567	127742933	+	0	NA	intron (NM_001999, intron 8 of 64)	intron (NM_001999, intron 8 of 64)	130985	NM_001999	2201	Hs.519294	NM_001999	HPRD:00416	FBN2	CCA|DA9	fibrillin 2	protein-coding	0.005464	0.422343
52716	chr5	114462084	114462318	+	0	NA	exon (NM_018700, exon 10 of 10)	exon (NM_018700, exon 10 of 10)	43459	NM_001300759	55521	Hs.519514	NM_018700	HPRD:15554	TRIM36	HAPRIN|RBCC728|RNF98	tripartite motif containing 36	protein-coding	0.017094	0.412766
28262	chr17	79885605	79885929	+	0	NA	promoter-TSS (NM_002359)	promoter-TSS (NM_002359)	62	NR_015454	92659	Hs.336958	NR_015454	ENSG00000265688	MAFG-AS1	-	MAFG antisense RNA 1 (head to head)	ncRNA	0.123457	0.723077
68188	chr9	96215799	96216071	+	0	NA	promoter-TSS (NM_198841)	promoter-TSS (NM_198841)	-61	NM_198841	158293	Hs.350364	NM_198841	HPRD:12931	FAM120AOS	C9orf10OS	family with sequence similarity 120A opposite strand	protein-coding	0.055147	0.571429
6137	chr1	224712473	224712660	+	0	NA	Intergenic	MLT1K|LTR|ERVL-MaLR	-90565	NM_001115113	80232	Hs.497873	NM_025160	HPRD:18298	WDR26	CDW2|GID7|MIP2	WD repeat domain 26	protein-coding	0.010695	0.452128
65125	chr8	97176658	97176806	+	0	NA	Intergenic	Intergenic	-3712	NM_001001557	392255	Hs.492277	NM_001001557	HPRD:11002	GDF6	BMP-13|BMP13|CDMP2|KFM|KFS|KFS1|KFSL|LCA17|MCOP4|MCOPCB6|SCDO4|SGM1	growth differentiation factor 6	protein-coding	0.033784	0.489933
25063	chr16	65606084	65606498	+	0	NA	intron (NR_027755, intron 1 of 8)	intron (NR_027755, intron 1 of 8)	3912	NR_027755	283867	Hs.444774	NM_001101346	ENSG00000261742	LINC00922	-	long intergenic non-protein coding RNA 922	ncRNA	0.004831	0.390361
25037	chr16	64892069	64892291	+	0	NA	Intergenic	Intergenic	263739	NM_001797	1009	Hs.116471	NM_001797		CDH11	CAD11|CDHOB|OB|OSF-4	cadherin 11, type 2, OB-cadherin (osteoblast)	protein-coding	0	0.439462
37610	chr2	232478641	232479347	+	0	NA	Intergenic	CpG	21419	NM_152614	165100	Hs.98104	NM_152614	HPRD:14602	C2orf57	-	chromosome 2 open reading frame 57	protein-coding	0.107649	0.722772
27196	chr17	46184716	46185205	+	0	NA	promoter-TSS (NM_013323)	promoter-TSS (NM_013323)	13	NM_013323	29916	Hs.15827	NM_013323	HPRD:15410	SNX11	-	sorting nexin 11	protein-coding	0.08589	0.673469
45128	chr3	169408291	169408491	+	0	NA	Intergenic	Intergenic	-26828	NM_004991	2122	Hs.744090	NM_004991	HPRD:01310	MECOM	AML1-EVI-1|EVI1|MDS1|MDS1-EVI1|PRDM3	MDS1 and EVI1 complex locus	protein-coding	0	0.353234
22473	chr15	57793522	57793646	+	0	NA	intron (NM_032866, intron 8 of 18)	MIR|SINE|MIR	-90518	NR_104368	145781	Hs.437256	NM_001018090		GCOM1	GRINL1A|Gcom2|MYZAP|MYZAP-POLR2M|gcom	GRINL1A complex locus 1	protein-coding	0.016129	0.504
10030	chr10	123819909	123820107	+	0	NA	intron (NM_206861, intron 3 of 19)	MER106A|DNA|hAT-Charlie	-52546	NM_001291879	10579	Hs.501252	NM_006997	HPRD:05600	TACC2	AZU-1|ECTACC	transforming, acidic coiled-coil containing protein 2	protein-coding	0	0.457286
16725	chr12	104613138	104613584	+	0	NA	intron (NM_001093771, intron 1 of 16)	intron (NM_001093771, intron 1 of 16)	3804	NM_001093771	7296	Hs.654922	NM_003330	HPRD:03068	TXNRD1	GRIM-12|TR|TR1|TRXR1|TXNR	thioredoxin reductase 1	protein-coding	0.006726	0.373602
8594	chr10	73610889	73611315	+	0	NA	promoter-TSS (NM_002778)	promoter-TSS (NM_002778)	-20	NM_001042466	5660	Hs.523004	NM_002778	HPRD:01460	PSAP	GLBA|SAP1	prosaposin	protein-coding	0.053991	0.587822
70970	chrX	106175747	106176007	+	0	NA	Intergenic	Intergenic	12271	NM_020384	9075	Hs.522746	NM_020384	HPRD:06471	CLDN2	-	claudin 2	protein-coding	0.003846	0.463602
63508	chr8	19125094	19125373	+	0	NA	Intergenic	Intergenic	-22201	NR_038919	100128993	Hs.697742	NR_038919		LOC100128993	-	uncharacterized LOC100128993	ncRNA	0.039427	0.496429
42984	chr3	76488178	76488475	+	0	NA	Intergenic	L2a|LINE|L2	-600968	NM_001290039	6092	Hs.13305	NM_002942	ENSG00000185008	ROBO2	SAX3	roundabout, axon guidance receptor, homolog 2 (Drosophila)	protein-coding	0.006734	0.35906
9821	chr10	115586871	115587075	+	0	NA	Intergenic	Intergenic	27002	NM_014881	9937	Hs.1560	NM_014881	HPRD:08519	DCLRE1A	PSO2|SNM1|SNM1A	DNA cross-link repair 1A	protein-coding	0.009804	0.429268
67627	chr9	75089616	75090057	+	0	NA	Intergenic	Intergenic	-46881	NM_138691	117531	Hs.670211	NM_138691	HPRD:05988	TMC1	DFNA36|DFNB11|DFNB7	transmembrane channel-like 1	protein-coding	0.006803	0.377828
11836	chr11	65047271	65047460	+	0	NA	intron (NM_002689, intron 7 of 17)	intron (NM_002689, intron 7 of 17)	17933	NM_002689	23649	Hs.201897	NM_002689		POLA2	-	polymerase (DNA directed), alpha 2, accessory subunit	protein-coding	0.026455	0.478947
38570	chr20	22664768	22664904	+	0	NA	Intergenic	Intergenic	-76681	NR_109883	101929685	Hs.563018	NR_109883		LINC01384	-	long intergenic non-protein coding RNA 1384	ncRNA	0.014706	0.525547
3611	chr1	145219385	145219562	+	0	NA	intron (NM_203458, intron 1 of 4)	intron (NM_203458, intron 1 of 4)	10360	NM_203458	388677	Hs.655156	NM_203458	HPRD:14833	NOTCH2NL	N2N	notch 2 N-terminal like	protein-coding	0.011299	0.438202
52455	chr5	105260115	105260368	+	0	NA	Intergenic	MIRb|SINE|MIR	825066	NR_000039	9366	Hs.158296	NR_000039	ENSG00000232159	RAB9BP1	RAB9P1	RAB9B, member RAS oncogene family pseudogene 1	pseudo	0.003953	0.370079
29645	chr18	67711877	67712234	+	0	NA	intron (NM_173630, intron 40 of 48)	MER44B|DNA|TcMar-Tigger	-87823	NM_006566	10666	Hs.660130	NM_006566	HPRD:09252	CD226	DNAM-1|DNAM1|PTA1|TLiSA1	CD226 molecule	protein-coding	0.011204	0.379888
11386	chr11	43745271	43745404	+	0	NA	intron (NM_016142, intron 1 of 10)	intron (NM_016142, intron 1 of 10)	43194	NM_016142	51144	Hs.132513	NM_016142	HPRD:09989	HSD17B12	KAR|SDR12C1	hydroxysteroid (17-beta) dehydrogenase 12	protein-coding	0.015038	0.432836
10507	chr11	7926582	7926752	+	0	NA	intron (NR_036678, intron 1 of 7)	HERVK3-int|LTR|ERVK	835	NR_036678	283299	Hs.501825	NM_001190788	ENSG00000254951	LOC283299	-	uncharacterized LOC283299	ncRNA	0.005882	0.426901
17841	chr13	31748218	31748419	+	0	NA	Intergenic	Intergenic	-11793	NM_001286505	10808	Hs.743267	NM_006644	HPRD:09990	HSPH1	HSP105|HSP105A|HSP105B|NY-CO-25	heat shock 105kDa/110kDa protein 1	protein-coding	0.004975	0.410891
25951	chr17	3817231	3817489	+	0	NA	intron (NM_002558, intron 1 of 11)	intron (NM_002558, intron 1 of 11)	2600	NM_002558	5023	Hs.41735	NM_002558	HPRD:07526	P2RX1	P2X1	purinergic receptor P2X, ligand-gated ion channel, 1	protein-coding	0.023256	0.617761
35398	chr2	161575744	161575967	+	0	NA	Intergenic	Intergenic	-225537	NM_002897	5937	Hs.470412	NM_002897	HPRD:03814	RBMS1	C2orf12|HCC-4|MSSP|MSSP-1|MSSP-2|MSSP-3|SCR2|YC1	RNA binding motif, single stranded interacting protein 1	protein-coding	0.008969	0.482143
25669	chr16	85241336	85241488	+	0	NA	Intergenic	Intergenic	70656	NR_033984	400548	Hs.592054	NR_033984		LOC400548	-	uncharacterized LOC400548	ncRNA	0.065789	0.607843
9627	chr10	105631993	105632221	+	0	NA	Intergenic	Intergenic	-16943	NM_014631	9644	Hs.678727	NM_014631	HPRD:10228	SH3PXD2A	FISH|SH3MD1|TKS5	SH3 and PX domains 2A	protein-coding	0.013158	0.558952
30117	chr19	7985832	7986089	+	0	NA	promoter-TSS (NR_030717)	promoter-TSS (NR_030717)	93	NR_030717	6618	Hs.631860	NM_003083	HPRD:05464	SNAPC2	PTFDELTA|SNAP45	small nuclear RNA activating complex, polypeptide 2, 45kDa	protein-coding	0.070039	0.596899
53071	chr5	127234604	127234785	+	0	NA	Intergenic	Intergenic	184072	NR_015360	644873	Hs.340623	NR_015360	ENSG00000245937	LINC01184	-	long intergenic non-protein coding RNA 1184	ncRNA	0.005525	0.417582
45565	chr3	184080575	184081362	+	0	NA	5' UTR (NM_001278715, exon 1 of 4)	5' UTR (NM_001278715, exon 1 of 4)	197	NM_001278699	5437	Hs.432574	NM_006232	HPRD:09082	POLR2H	RPABC3|RPB17|RPB8	polymerase (RNA) II (DNA directed) polypeptide H	protein-coding	0.07878	0.649746
48356	chr4	113218175	113218650	+	0	NA	promoter-TSS (NM_025144)	promoter-TSS (NM_025144)	-87	NM_001253884	80216	Hs.652825	NM_025144	HPRD:09554	ALPK1	8430410J10Rik|LAK	alpha-kinase 1	protein-coding	0.006316	0.367647
25712	chr16	86611762	86611948	+	0	NA	promoter-TSS (NM_005250)	promoter-TSS (NM_005250)	-260	NM_005250	2300	Hs.533830	NM_005250	HPRD:07219	FOXL1	FKH6|FKHL11|FREAC7	forkhead box L1	protein-coding	0.032258	0.486631
38662	chr20	30348760	30348984	+	0	NA	intron (NM_012112, intron 4 of 17)	L1MB7|LINE|L1	21968	NM_012112	22974	Hs.244580	NM_012112	HPRD:05802	TPX2	C20orf1|C20orf2|DIL-2|DIL2|FLS353|GD:C20orf1|HCA519|HCTP4|REPP86|p100	TPX2, microtubule-associated	protein-coding	0	0.328889
2500	chr1	79507886	79508028	+	0	NA	Intergenic	Charlie7|DNA|hAT-Charlie	-35462	NM_022159	64123	Hs.132314	NM_022159	ENSG00000162618	ELTD1	ETL|KPG_003	EGF, latrophilin and seven transmembrane domain containing 1	protein-coding	0	0.370629
351	chr1	10599509	10599707	+	0	NA	intron (NM_004565, intron 3 of 8)	intron (NM_004565, intron 3 of 8)	64605	NM_004565	5195	Hs.149983	NM_004565	HPRD:03477	PEX14	NAPP2|PBD13A|Pex14p|dJ734G22.2	peroxisomal biogenesis factor 14	protein-coding	0.005051	0.437186
8691	chr10	76635761	76635928	+	0	NA	intron (NM_001256469, intron 3 of 17)	intron (NM_001256469, intron 3 of 17)	49673	NM_012330	23522	Hs.35758	NM_012330	HPRD:07065	KAT6B	GTPTS|MORF|MOZ2|MYST4|ZC2HC6B|qkf|querkopf	K(lysine) acetyltransferase 6B	protein-coding	0	0.315476
69319	chr9	131999568	131999804	+	0	NA	Intergenic	Intergenic	-45009	NR_121587	101929331	Hs.522428	NR_121587	ENSG00000224307	LOC101929331	-	uncharacterized LOC101929331	ncRNA	0.021186	0.56962
40456	chr22	29108455	29108695	+	0	NA	intron (NM_001005735, intron 6 of 15)	intron (NM_001005735, intron 6 of 15)	29247	NM_001005735	11200	Hs.291363	NM_007194	HPRD:05084	CHEK2	CDS1|CHK2|HuCds1|LFS2|PP1425|RAD53|hCds1	checkpoint kinase 2	protein-coding	0.004167	0.427386
21027	chr14	84245638	84245972	+	0	NA	Intergenic	L2|LINE|L2	-1614418	NR_102737	100996280	Hs.135735	NR_102737	ENSG00000259107	LINC00911	-	long intergenic non-protein coding RNA 911	ncRNA	0.005988	0.426866
64148	chr8	40850241	40850449	+	0	NA	Intergenic	Intergenic	-95002	NM_001135731	79698	Hs.591850	NM_024645	HPRD:07837	ZMAT4	-	zinc finger, matrin-type 4	protein-coding	0	0.483254
57898	chr6	132301273	132301580	+	0	NA	Intergenic	Intergenic	-28908	NM_001901	1490	Hs.410037	NM_001901	HPRD:00412	CTGF	CCN2|HCS24|IGFBP8|NOV2	connective tissue growth factor	protein-coding	0.003257	0.357143
38413	chr20	11791018	11791343	+	0	NA	intron (NR_110635, intron 1 of 1)	intron (NR_110635, intron 1 of 1)	60183	NR_110635	728450	Hs.560990	NR_110635		LINC00687	C20orf61|dJ1012F16.1	long intergenic non-protein coding RNA 687	ncRNA	0.006154	0.358896
24834	chr16	53164262	53165006	+	0	NA	intron (NM_025134, intron 1 of 38)	CpG	75689	NM_025134	80205	Hs.59159	NM_025134	HPRD:08570	CHD9	AD013|CReMM|KISH2|PRIC320	chromodomain helicase DNA binding protein 9	protein-coding	0.137097	0.779866
13254	chr11	118809183	118809652	+	0	NA	Intergenic	L2|LINE|L2	-17591	NM_006760	7379	Hs.379613	NM_006760	HPRD:10295	UPK2	UP2|UPII	uroplakin 2	protein-coding	0.010661	0.506383
33350	chr2	64290025	64290203	+	0	NA	Intergenic	AluJb|SINE|Alu	-43900	NM_016516	51542	Hs.48499	NM_016516	HPRD:10302	VPS54	HCC8|PPP1R164|SLP-8p|VPS54L|WR|hVps54L	vacuolar protein sorting 54 homolog (S. cerevisiae)	protein-coding	0	0.497207
57973	chr6	134381626	134381827	+	0	NA	Intergenic	LTR67B|LTR|ERVL	-7937	NM_145176	154091	Hs.486508	NM_145176		SLC2A12	GLUT12|GLUT8	solute carrier family 2 (facilitated glucose transporter), member 12	protein-coding	0	0.455446
62514	chr7	134584566	134584749	+	0	NA	intron (NM_033140, intron 1 of 11)	AluJr|SINE|Alu	8506	NM_033140	800	Hs.490203	NM_004342	HPRD:00251	CALD1	CDM|H-CAD|HCAD|L-CAD|LCAD|NAG22	caldesmon 1	protein-coding	0.010929	0.451087
28102	chr17	75945014	75945198	+	0	NA	Intergenic	MLT1J2|LTR|ERVL-MaLR	-55212	NM_018996	57690	Hs.569831	NM_018996	HPRD:10026	TNRC6C	-	trinucleotide repeat containing 6C	protein-coding	0.016304	0.508108
8322	chr10	62537930	62538339	+	0	NA	promoter-TSS (NM_001786)	promoter-TSS (NM_001786)	45	NM_001170406	983	Hs.732435	NM_001786	HPRD:00302	CDK1	CDC2|CDC28A|P34CDC2	cyclin-dependent kinase 1	protein-coding	0.075795	0.570732
18081	chr13	42535200	42535450	+	0	NA	promoter-TSS (NR_039974)	promoter-TSS (NR_039974)	20	NR_039974	100507240	Hs.147766	NR_039974		VWA8-AS1	-	VWA8 antisense RNA 1 (head to head)	ncRNA	0.116	0.741036
36345	chr2	193100970	193101177	+	0	NA	Intergenic	Intergenic	-41429	NM_016192	23671	Hs.144513	NM_016192	HPRD:05760	TMEFF2	CT120.2|HPP1|TENB2|TPEF|TR	transmembrane protein with EGF-like and two follistatin-like domains 2	protein-coding	0.019324	0.355769
46929	chr4	39503754	39504023	+	0	NA	intron (NM_001184701, intron 10 of 10)	intron (NM_001184701, intron 10 of 10)	22013	NR_026854	401127	Hs.383197	NR_026854	ENSG00000224097	LOC401127	-	WD repeat domain 5 pseudogene	pseudo	0	0.388889
37572	chr2	231729393	231729798	+	0	NA	promoter-TSS (NM_001012516)	promoter-TSS (NM_001012516)	-15	NM_001012514	81618	Hs.111577	NM_030926	HPRD:17167	ITM2C	BRI3|BRICD2C|E25|E25C|ITM3	integral membrane protein 2C	protein-coding	0.118519	0.721675
36981	chr2	216629417	216629762	+	0	NA	intron (NR_037195, intron 1 of 9)	intron (NR_037195, intron 1 of 9)	78670	NR_037195	646324	Hs.655713	NR_037195	ENSG00000235770	LINC00607	-	long intergenic non-protein coding RNA 607	ncRNA	0	0.445087
61710	chr7	105399724	105399922	+	0	NA	TTS (NM_152749)	TTS (NM_152749)	-80214	NM_138495	222255	Hs.745056	NM_020725	HPRD:12508	ATXN7L1	ATXN7L4	ataxin 7-like 1	protein-coding	0.010101	0.542714
41356	chr3	16516508	16516738	+	0	NA	intron (NM_015150, intron 2 of 9)	MSTB1|LTR|ERVL-MaLR	38599	NM_015150	23180	Hs.98910	NM_015150	HPRD:17950	RFTN1	PIB10|PIG9|RAFTLIN	raftlin, lipid raft linker 1	protein-coding	0.026087	0.532468
38773	chr20	34252644	34253130	+	0	NA	promoter-TSS (NM_001198863)	promoter-TSS (NM_001198863)	-9	NM_152928	8904	Hs.246413	NM_003915	HPRD:05014	CPNE1	COPN1|CPN1	copine I	protein-coding	0.090535	0.640657
51847	chr5	77814365	77814627	+	0	NA	intron (NM_005779, intron 3 of 4)	intron (NM_005779, intron 3 of 4)	130152	NM_005779	10184	Hs.79299	NM_005779	HPRD:17272	LHFPL2	-	lipoma HMGIC fusion partner-like 2	protein-coding	0.026718	0.51711
61119	chr7	82073204	82073583	+	0	NA	promoter-TSS (NM_000722)	promoter-TSS (NM_000722)	-362	NM_000722	781	Hs.282151	NM_000722	HPRD:00245	CACNA2D1	CACNA2|CACNL2A|CCHL2A|LINC01112|lncRNA-N3	calcium channel, voltage-dependent, alpha 2/delta subunit 1	protein-coding	0.084433	0.697368
69746	chrUn_gl000225	104790	105329	+	0	NA	NA	Intergenic	NA	NA									0.070501	0.692593
59960	chr7	27148250	27148509	+	0	NA	intron (NM_030661, intron 2 of 2)	CpG	-5985	NM_006735	3199	Hs.445239	NM_006735	HPRD:05252	HOXA2	HOX1K|MCOHI	homeobox A2	protein-coding	0.084942	0.676923
34234	chr2	106020304	106020943	+	0	NA	intron (NM_201557, intron 1 of 5)	intron (NM_201557, intron 1 of 5)	-4942	NM_001450	2274	Hs.443687	NM_001450	HPRD:04026	FHL2	AAG11|DRAL|FHL-2|SLIM-3|SLIM3	four and a half LIM domains 2	protein-coding	0.014085	0.532813
16782	chr12	106131961	106132138	+	0	NA	intron (NR_110110, intron 2 of 2)	(CA)n|Simple_repeat|Simple_repeat	31497	NR_110111	101929110	Hs.145944	NR_110108	ENSG00000257859	CASC18	-	cancer susceptibility candidate 18 (non-protein coding)	ncRNA	0.039548	0.466292
2461	chr1	78567865	78568114	+	0	NA	intron (NM_017655, intron 3 of 5)	intron (NM_017655, intron 3 of 5)	56400	NM_017655	54810	Hs.659356	NM_017655		GIPC2	SEMCAP-2|SEMCAP2	GIPC PDZ domain containing family, member 2	protein-coding	0.012048	0.344
6880	chr1	247363848	247364149	+	0	NA	Intergenic	Intergenic	1364	NR_037480	100500849		NR_037480	miRBase:MI0016422	MIR3916	-	microRNA 3916	ncRNA	0.009967	0.384106
42326	chr3	52968755	52968960	+	0	NA	exon (NM_016329, exon 5 of 21)	exon (NM_016329, exon 5 of 21)	-37260	NM_198563	375346	Hs.744189	NM_198563	HPRD:14675	TMEM110	-	transmembrane protein 110	protein-coding	0.019512	0.446602
22857	chr15	68966382	68966585	+	0	NA	intron (NM_006091, intron 2 of 11)	intron (NM_006091, intron 2 of 11)	42156	NM_001190457	10391	Hs.551213	NM_006091	HPRD:05416	CORO2B	CLIPINC	coronin, actin binding protein, 2B	protein-coding	0.039409	0.617647
24576	chr16	28818896	28819087	+	0	NA	Intergenic	Cheshire|DNA|hAT-Charlie	-15378	NM_148416	11273	Hs.460499	NM_007245	HPRD:06394	ATXN2L	A2D|A2LG|A2LP|A2RP	ataxin 2-like	protein-coding	0.020942	0.489583
71049	chrX	110284185	110284521	+	0	NA	intron (NM_001128166, intron 2 of 15)	intron (NM_001128166, intron 2 of 15)	-55022	NM_002578	5063	Hs.593599	NM_002578	HPRD:02142	PAK3	CDKN1A|MRX30|MRX47|OPHN3|PAK3beta|bPAK|hPAK3	p21 protein (Cdc42/Rac)-activated kinase 3	protein-coding	0.011905	0.48368
35250	chr2	158046701	158047031	+	0	NA	Intergenic	Intergenic	-67474	NM_014568	11227	Hs.269027	NM_014568		GALNT5	GALNAC-T5|GALNACT5	polypeptide N-acetylgalactosaminyltransferase 5	protein-coding	0.012121	0.438066
31637	chr2	3480320	3480503	+	0	NA	intron (NM_016030, intron 9 of 11)	LTR40b|LTR|ERVL	42939	NM_018269	55256	Hs.502773	NM_018269	HPRD:17607	ADI1	APL1|ARD|Fe-ARD|MTCBP1|Ni-ARD|SIPL|mtnD	acireductone dioxygenase 1	protein-coding	0.005464	0.461957
56246	chr6	48609188	48609697	+	0	NA	Intergenic	Intergenic	-573017	NM_207499	442213	Hs.659409	NM_207499	HPRD:18470	PTCHD4	C6orf138|dJ402H5.2	patched domain containing 4	protein-coding	0.003929	0.364706
36764	chr2	207480919	207481131	+	0	NA	intron (NM_003812, intron 25 of 25)	intron (NM_003812, intron 25 of 25)	-26117	NM_001102659	200726	Hs.144769	NM_001102659		LOC200726	-	hCG1657980	protein-coding	0.004717	0.455399
48710	chr4	126657359	126657498	+	0	NA	Intergenic	L2b|LINE|L2	229014	NR_031746	100302267		NR_031746		MIR2054	hsa-mir-2054	microRNA 2054	ncRNA	0.007194	0.457143
34649	chr2	127782427	127782714	+	0	NA	Intergenic	Intergenic	82333	NM_139343	274	Hs.193163	NM_004305	HPRD:03150	BIN1	AMPH2|AMPHL|SH3P9	bridging integrator 1	protein-coding	0.04878	0.621528
41671	chr3	31207719	31208073	+	0	NA	Intergenic	Intergenic	-271743	NM_207359	339896	Hs.657052	NM_207359	HPRD:13557	GADL1	ADC|CSADC|HuADC|HuCSADC	glutamate decarboxylase-like 1	protein-coding	0.008475	0.369014
70786	chrX	77005228	77005530	+	0	NA	intron (NM_138270, intron 1 of 33)	MER44D|DNA|TcMar-Tigger	36376	NM_138270	546	Hs.533526	NM_000489	HPRD:02069	ATRX	ATR2|JMS|MRXHF1|RAD54|RAD54L|SFM1|SHS|XH2|XNP|ZNF-HX	alpha thalassemia/mental retardation syndrome X-linked	protein-coding	0.013245	0.452145
66977	chr9	18857835	18858066	+	0	NA	intron (NM_001040272, intron 23 of 28)	L1MC4|LINE|L1	175306	NM_001287050	158297	Hs.731593	NM_153707	HPRD:16676	FAM154A	C9orf138	family with sequence similarity 154, member A	protein-coding	0.004329	0.357759
13554	chr11	126032924	126033372	+	0	NA	Intergenic	Intergenic	48439	NM_032795	84881	Hs.150458	NM_032795	HPRD:07862	RPUSD4	-	RNA pseudouridylate synthase domain containing 4	protein-coding	0.040179	0.592428
32577	chr2	36575974	36576171	+	0	NA	Intergenic	Intergenic	6641	NR_037631	100288911	Hs.432924	NR_037631		LOC100288911	-	uncharacterized LOC100288911	ncRNA	0	0.338384
19966	chr14	39583347	39583791	+	0	NA	promoter-TSS (NM_001009182)	promoter-TSS (NM_001009182)	81	NM_001009183	8487	Hs.652307	NM_003616	HPRD:03999	GEMIN2	SIP1|SIP1-delta	gem (nuclear organelle) associated protein 2	protein-coding	0.063063	0.566292
53403	chr5	137688838	137689230	+	0	NA	intron (NM_016604, intron 1 of 23)	CpG	749	NM_016604	51780	Hs.483486	NM_016604	HPRD:11055	KDM3B	5qNCA|C5orf7|JMJD1B|NET22	lysine (K)-specific demethylase 3B	protein-coding	0.07398	0.671756
30107	chr19	7849161	7849296	+	0	NA	Intergenic	Intergenic	-3142	NR_002931	440508	Hs.568222	NR_002931		CLEC4GP1	-	C-type lectin domain family 4, member G pseudogene 1	pseudo	0.022222	0.470588
19771	chr14	31565433	31565883	+	0	NA	TTS (NM_001254729)	TTS (NM_001254729)	69809	NM_001254728	11154	Hs.293411	NM_007077	HPRD:06257	AP4S1	AP47B|CLA20|CLAPS4|CPSQ6|SPG52	adaptor-related protein complex 4, sigma 1 subunit	protein-coding	0.013333	0.427938
9387	chr10	100029162	100029573	+	0	NA	Intergenic	Intergenic	-1360	NM_032211	84171	Hs.306814	NM_032211	HPRD:09538	LOXL4	LOXC	lysyl oxidase-like 4	protein-coding	0.019465	0.61165
15310	chr12	54954243	54954443	+	0	NA	promoter-TSS (NM_001165975)	promoter-TSS (NM_001165975)	-885	NM_001165975	5153	Hs.530871	NM_000924	HPRD:01388	PDE1B	PDE1B1|PDES1B	phosphodiesterase 1B, calmodulin-dependent	protein-coding	0.045	0.616915
32344	chr2	28126887	28127017	+	0	NA	intron (NM_199193, intron 3 of 13)	MER44C|DNA|TcMar-Tigger	-12971	NR_028308	100302650	Hs.729719	NR_028308		BRE-AS1	-	BRE antisense RNA 1	ncRNA	0.023077	0.51145
26215	chr17	12011372	12011502	+	0	NA	intron (NM_003010, intron 5 of 10)	intron (NM_003010, intron 5 of 10)	26221	NR_030613	100126313		NR_030613		MIR744	MIRN744|hsa-mir-744	microRNA 744	ncRNA	0.007692	0.351145
27052	chr17	41484818	41484978	+	0	NA	Intergenic	Intergenic	8545	NM_001661	379	Hs.183153	NM_001661	HPRD:02842	ARL4D	ARF4L|ARL6	ADP-ribosylation factor-like 4D	protein-coding	0	0.490683
17427	chr12	128044186	128044570	+	0	NA	Intergenic	Intergenic	76634	NR_120451	101927637	Hs.170413	NR_120451	ENSG00000256022	LOC101927637	-	uncharacterized LOC101927637	ncRNA	0.026042	0.477922
50077	chr4	184389570	184389913	+	0	NA	Intergenic	Charlie6|DNA|hAT-Charlie	23952	NM_017632	55602	Hs.644077	NM_017632	HPRD:16683	CDKN2AIP	CARF	CDKN2A interacting protein	protein-coding	0.014577	0.424419
644	chr1	19980334	19980512	+	0	NA	intron (NM_001278166, intron 1 of 3)	intron (NM_001278166, intron 1 of 3)	6319	NM_001278166	4681	Hs.654502	NM_005380	HPRD:09001	NBL1	D1S1733E|DAN|DAND1|NB|NO3	neuroblastoma 1, DAN family BMP antagonist	protein-coding	0.016854	0.50838
3360	chr1	114301705	114302364	+	0	NA	promoter-TSS (NM_006608)	promoter-TSS (NM_006608)	-257	NM_006608	10745	Hs.655824	NM_006608	HPRD:09227	PHTF1	PHTF	putative homeodomain transcription factor 1	protein-coding	0.091047	0.672727
48746	chr4	128133957	128134124	+	0	NA	Intergenic	Intergenic	-420047	NM_015693	27152	Hs.391481	NM_015693		INTU	INT|PDZD6|PDZK6	inturned planar cell polarity protein	protein-coding	0.005988	0.422619
25201	chr16	69096709	69096854	+	0	NA	intron (NM_024562, intron 17 of 17)	AluSx|SINE|Alu	-42686	NM_001199280	3038	Hs.592069	NM_005329	HPRD:03889	HAS3	-	hyaluronan synthase 3	protein-coding	0.013793	0.479452
50274	chr4	189907383	189907886	+	0	NA	Intergenic	Intergenic	530902	NR_033869	401164	Hs.435756	NR_033869	ENSG00000249378	LINC01060	-	long intergenic non-protein coding RNA 1060	ncRNA	0.005964	0.386905
18633	chr13	75149648	75150172	+	0	NA	Intergenic	Intergenic	22930	NR_034024	338864	Hs.97408	NR_034024	ENSG00000236678	LINC00347	-	long intergenic non-protein coding RNA 347	ncRNA	0.061069	0.584762
34773	chr2	133173620	133174418	+	0	NA	promoter-TSS (NM_001508)	promoter-TSS (NM_001508)	-128	NM_001508	2863	Hs.432395	NM_001508	HPRD:04198	GPR39	-	G protein-coupled receptor 39	protein-coding	0.070175	0.669587
32997	chr2	47231375	47231509	+	0	NA	intron (NM_001288955, intron 7 of 18)	intron (NM_001288955, intron 7 of 18)	-62448	NM_001171511	90411	Hs.662152	NM_139279	HPRD:09693	MCFD2	F5F8D|F5F8D2|LMAN1IP|SDNSF	multiple coagulation factor deficiency 2	protein-coding	0.007463	0.607407
69572	chr9	140016062	140016203	+	0	NA	Intergenic	LTR13_|LTR|ERVK	-6937	NM_013379	29952	Hs.37916	NM_013379	HPRD:07634	DPP7	DPP2|DPPII|QPP	dipeptidyl-peptidase 7	protein-coding	0.021277	0.56338
2273	chr1	68401335	68401552	+	0	NA	intron (NR_040077, intron 1 of 9)	MER44B|DNA|TcMar-Tigger	-102288	NM_018841	55970	Hs.431101	NM_018841	HPRD:13592	GNG12	-	guanine nucleotide binding protein (G protein), gamma 12	protein-coding	0	0.362385
60247	chr7	38217511	38218221	+	0	NA	promoter-TSS (NM_032016)	promoter-TSS (NM_032016)	58	NM_032016	83930	Hs.309753	NM_032016	HPRD:18117	STARD3NL	MENTHO	STARD3 N-terminal like	protein-coding	0.078873	0.625879
49463	chr4	156443416	156443780	+	0	NA	Intergenic	Intergenic	-144264	NM_000856	2982	Hs.24258	NM_000856	HPRD:00768	GUCY1A3	GC-SA3|GUC1A3|GUCA3|GUCSA3|GUCY1A1|MYMY6	guanylate cyclase 1, soluble, alpha 3	protein-coding	0.005495	0.372603
39578	chr21	26928495	26928714	+	0	NA	Intergenic	L1PA16|LINE|L1	-5853	NR_001458	114614	Hs.697120	NR_001458	ENSG00000234883	MIR155HG	BIC|MIRHG2|NCRNA00172	MIR155 host gene (non-protein coding)	ncRNA	0	0.377273
9207	chr10	94450186	94450399	+	0	NA	intron (NM_002729, intron 1 of 3)	CpG	611	NM_002729	3087	Hs.118651	NM_002729		HHEX	HEX|HMPH|HOX11L-PEN|PRH|PRHX	hematopoietically expressed homeobox	protein-coding	0.140845	0.724299
24416	chr16	21831535	21831948	+	0	NA	Intergenic	CpG	-1246	NR_003370	730092	Hs.31290	NR_003370		RRN3P1	-	RNA polymerase I transcription factor homolog (S. cerevisiae) pseudogene 1	pseudo	0.099274	0.628019
41307	chr3	15689173	15689436	+	0	NA	Intergenic	Intergenic	45828	NM_001281725	686	Hs.517830	NM_000060	HPRD:08359	BTD	-	biotinidase	protein-coding	0.011407	0.458333
3330	chr1	113278396	113278739	+	0	NA	Intergenic	ERVL-E-int|LTR|ERVL	15378	NM_001004440	284467	Hs.439116	NM_182759	HPRD:16877	FAM19A3	TAFA-3|TAFA3	family with sequence similarity 19 (chemokine (C-C motif)-like), member A3	protein-coding	0	0.418605
64718	chr8	76655602	76655741	+	0	NA	Intergenic	Intergenic	203468	NM_004133	3174	Hs.241529	NM_004133	HPRD:06909	HNF4G	NR2A2|NR2A3	hepatocyte nuclear factor 4, gamma	protein-coding	0	0.278571
52670	chr5	112476915	112477163	+	0	NA	intron (NM_002387, intron 3 of 16)	MLT2B3|LTR|ERVL	153573	NM_002387	4163	Hs.593171	NM_002387	HPRD:01157	MCC	MCC1	mutated in colorectal cancers	protein-coding	0.004032	0.453815
26786	chr17	33581227	33581703	+	0	NA	intron (NM_144975, intron 1 of 4)	HAL1|LINE|L1	11379	NM_144975	162394	Hs.709347	NM_144975		SLFN5	-	schlafen family member 5	protein-coding	0.004202	0.459119
36594	chr2	202560922	202561357	+	0	NA	intron (NM_033066, intron 1 of 21)	intron (NM_033066, intron 1 of 21)	2278	NM_033066	58538	Hs.63085	NM_033066	HPRD:07360	MPP4	ALS2CR5|DLG6	membrane protein, palmitoylated 4 (MAGUK p55 subfamily member 4)	protein-coding	0.011494	0.46789
19554	chr14	21660187	21660398	+	0	NA	Intergenic	MER52A|LTR|ERV1	13370	NR_038970	283624	Hs.525210	NR_038970	ENSG00000258441	LINC00641	-	long intergenic non-protein coding RNA 641	ncRNA	0.056872	0.674528
14735	chr12	29533541	29533789	+	0	NA	intron (NM_016570, intron 1 of 13)	CpG	478	NM_016570	51290	Hs.339453	NM_016570		ERGIC2	Erv41|PTX1|cd002	ERGIC and golgi 2	protein-coding	0.052419	0.558233
4857	chr1	186071642	186072128	+	0	NA	intron (NM_031935, intron 68 of 106)	L3|LINE|CR1	-193520	NM_001127709	10216	Hs.647723	NM_005807	HPRD:05047	PRG4	CACP|HAPO|JCAP|MSF|SZP|bG174L6.2	proteoglycan 4	protein-coding	0.004115	0.347023
4828	chr1	185343000	185343569	+	0	NA	Intergenic	Intergenic	-39113	NR_038424	100288079	Hs.131220	NR_038424	ENSG00000261024	GS1-279B7.1	-	microtubule-associated protein 1 light chain 3 beta pseudogene	pseudo	0.00703	0.461404
64756	chr8	79438052	79438254	+	0	NA	intron (NM_181839, intron 1 of 2)	MIRb|SINE|MIR	9817	NM_006823	5569	Hs.433700	NM_006823	HPRD:05828	PKIA	PRKACN1	protein kinase (cAMP-dependent, catalytic) inhibitor alpha	protein-coding	0.009901	0.364532
53885	chr5	149492174	149492502	+	0	NA	intron (NM_005211, intron 1 of 21)	intron (NM_005211, intron 1 of 21)	597	NM_005211	1436	Hs.586219	NM_005211	HPRD:01269	CSF1R	C-FMS|CD115|CSF-1R|CSFR|FIM2|FMS|HDLS|M-CSF-R	colony stimulating factor 1 receptor	protein-coding	0.018293	0.574468
38675	chr20	30843154	30843492	+	0	NA	Intergenic	MLT1G|LTR|ERVL-MaLR	-22131	NM_004798	9371	Hs.369670	NM_004798	HPRD:04781	KIF3B	FLA8|HH0048|KLP-11	kinesin family member 3B	protein-coding	0.005917	0.480826
24007	chr16	3156501	3156843	+	0	NA	Intergenic	CpG	-5891	NM_001042428	7755	Hs.592088	NM_003456	HPRD:04580	ZNF205	RhitH|ZNF210|Zfp13	zinc finger protein 205	protein-coding	0.122807	0.74344
21275	chr14	93605559	93605877	+	0	NA	Intergenic	MER20B|DNA|hAT-Charlie	-23455	NM_001142594	3705	Hs.308122	NM_014216	HPRD:03501	ITPK1	ITRPK1	inositol-tetrakisphosphate 1-kinase	protein-coding	0.025157	0.482759
2001	chr1	60195964	60196213	+	0	NA	intron (NM_001113411, intron 15 of 16)	L2a|LINE|L2	2880	NR_039861	100616409		NR_039861	miRBase:MI0017345	MIR4711	-	microRNA 4711	ncRNA	0.004016	0.372
50980	chr5	38550033	38550284	+	0	NA	intron (NM_002310, intron 1 of 19)	intron (NM_002310, intron 1 of 19)	6590	NM_001127671	3977	Hs.133421	NM_002310	HPRD:01048	LIFR	CD118|LIF-R|SJS2|STWS|SWS	leukemia inhibitory factor receptor alpha	protein-coding	0.01992	0.428571
66469	chr8	142356855	142357269	+	0	NA	Intergenic	Intergenic	6414	NR_024441	731779	Hs.586414	NR_024441	ENSG00000253595	LINC01300	-	long intergenic non-protein coding RNA 1300	ncRNA	0.02657	0.616867
47559	chr4	78077791	78078132	+	0	NA	promoter-TSS (NM_004354)	promoter-TSS (NM_004354)	-396	NM_004354	901	Hs.740456	NM_004354	HPRD:04438	CCNG2	-	cyclin G2	protein-coding	0.043988	0.555556
52669	chr5	112453609	112453745	+	0	NA	intron (NM_002387, intron 4 of 16)	intron (NM_002387, intron 4 of 16)	141270	NM_001242377	167227	Hs.443875	NM_152624	HPRD:13125	DCP2	NUDT20	decapping mRNA 2	protein-coding	0.014706	0.459854
38326	chr20	9166170	9166520	+	0	NA	intron (NM_001172646, intron 1 of 37)	L2a|LINE|L2	-31692	NM_182797	5332	Hs.472101	NM_000933	HPRD:02885	PLCB4	ARCND2|PI-PLC	phospholipase C, beta 4	protein-coding	0.017143	0.541311
39634	chr21	29020942	29021147	+	0	NA	intron (NR_049807, intron 2 of 4)	intron (NR_049807, intron 2 of 4)	-73654	NR_024357	54088	Hs.570434	NR_024357	ENSG00000225298	LINC00113	C21orf23|NCRNA00113	long intergenic non-protein coding RNA 113	ncRNA	0.004878	0.461165
30857	chr19	40948950	40949342	+	0	NA	promoter-TSS (NM_013368)	promoter-TSS (NM_013368)	-641	NM_013368	29946	Hs.515412	NM_013368	HPRD:15327	SERTAD3	RBT1	SERTA domain containing 3	protein-coding	0.066327	0.664122
61725	chr7	105683290	105683469	+	0	NA	Intergenic	Intergenic	69412	NM_182715	6856	Hs.80919	NM_006754	HPRD:15459	SYPL1	H-SP1|SYPL	synaptophysin-like 1	protein-coding	0.044693	0.55
65238	chr8	101250484	101250867	+	0	NA	intron (NM_172218, intron 16 of 18)	intron (NM_172218, intron 16 of 18)	64812	NM_015435	25897	Hs.292882	NM_015435	HPRD:06176	RNF19A	RNF19	ring finger protein 19A, RBR E3 ubiquitin protein ligase	protein-coding	0.002611	0.434896
12364	chr11	85397030	85397539	+	0	NA	promoter-TSS (NM_152723)	promoter-TSS (NM_152723)	36	NM_152723	220388	Hs.376241	NM_152723	HPRD:08234	CCDC89	-	coiled-coil domain containing 89	protein-coding	0.013752	0.501961
26517	chr17	20109998	20110208	+	0	NA	intron (NM_001033554, intron 2 of 5)	L1ME4a|LINE|L1	50796	NM_001033555	92521	Hs.431045	NM_152904	HPRD:12301	SPECC1	CYTSB|HCMOGT-1|HCMOGT1|NSP	sperm antigen with calponin homology and coiled-coil domains 1	protein-coding	0.014286	0.350711
13244	chr11	118662396	118662617	+	0	NA	promoter-TSS (NM_004397)	promoter-TSS (NM_004397)	-534	NM_004397	1656	Hs.408461	NM_004397		DDX6	HLR2|P54|RCK	DEAD (Asp-Glu-Ala-Asp) box helicase 6	protein-coding	0.126697	0.774775
56683	chr6	77725181	77725345	+	0	NA	Intergenic	Intergenic	447857	NM_000863	3351	Hs.123016	NM_000863		HTR1B	5-HT1B|5-HT1DB|HTR1D2|HTR1DB|S12	5-hydroxytryptamine (serotonin) receptor 1B, G protein-coupled	protein-coding	0.006098	0.424242
44492	chr3	146685945	146686557	+	0	NA	Intergenic	MLT1D-int|LTR|ERVL-MaLR	-362248	NM_001085420	389158	Hs.254692	NM_001085420	ENSG00000231213	PLSCR5	-	phospholipid scramblase family, member 5	protein-coding	0.003268	0.381729
4669	chr1	180811307	180811539	+	0	NA	intron (NM_004736, intron 11 of 14)	intron (NM_004736, intron 11 of 14)	-70890	NM_020950	57710	Hs.734816	NM_020950		KIAA1614	-	KIAA1614	protein-coding	0.00431	0.390558
45756	chr3	188038603	188038843	+	0	NA	intron (NM_005578, intron 2 of 10)	intron (NM_005578, intron 2 of 10)	95530	NM_001167671	4026	Hs.720220	NM_005578	HPRD:02828	LPP	-	LIM domain containing preferred translocation partner in lipoma	protein-coding	0.008333	0.419087
53111	chr5	128795558	128795753	+	0	NA	promoter-TSS (NM_133638)	promoter-TSS (NM_133638)	-448	NM_133638	171019	Hs.23751	NM_133638	HPRD:06334	ADAMTS19	-	ADAM metallopeptidase with thrombospondin type 1 motif, 19	protein-coding	0.076923	0.693878
70591	chrX	53310712	53310998	+	0	NA	promoter-TSS (NM_015075)	promoter-TSS (NM_015075)	-59	NM_015075	23096	Hs.496138	NM_015075	HPRD:10012	IQSEC2	BRAG1|MRX1	IQ motif and Sec7 domain 2	protein-coding	0.024476	0.658537
42429	chr3	56716453	56717453	+	0	NA	exon (NM_001112736, exon 1 of 24)	exon (NM_001112736, exon 1 of 24)	182	NM_001112736	23272	Hs.116877	NM_015224	HPRD:10183	FAM208A	C3orf63|RAP140|se89-1	family with sequence similarity 208, member A	protein-coding	0.099	0.684316
44386	chr3	141682245	141682447	+	0	NA	intron (NM_001178140, intron 7 of 9)	intron (NM_001178140, intron 7 of 9)	36883	NM_001178140	7029	Hs.379018	NM_006286	HPRD:03696	TFDP2	DP2	transcription factor Dp-2 (E2F dimerization partner 2)	protein-coding	0.014851	0.453202
58028	chr6	135819501	135819727	+	0	NA	promoter-TSS (NM_001134830)	promoter-TSS (NM_001134830)	675	NR_026805	100131814	Hs.734007	NR_026805	ENSG00000231028	LINC00271	C6orf217|NCRNA00271	long intergenic non-protein coding RNA 271	ncRNA	0.026549	0.484581
5173	chr1	200348522	200348876	+	0	NA	Intergenic	Intergenic	-5779	NR_040064	554279	Hs.434694	NR_040064	ENSG00000203721	LINC00862	C1orf98|SMIM16	long intergenic non-protein coding RNA 862	ncRNA	0.00565	0.380282
3171	chr1	108668203	108668429	+	0	NA	Intergenic	Intergenic	67115	NM_213651	29957	Hs.656870	NM_013386	HPRD:12290	SLC25A24	APC1|SCAMC-1	solute carrier family 25 (mitochondrial carrier; phosphate carrier), member 24	protein-coding	0.017699	0.528634
58961	chr6	160521722	160521925	+	0	NA	intron (NM_000876, intron 45 of 47)	AluSx|SINE|Alu	7709	NR_003288	729603	Hs.674810	NR_003288		LOC729603	-	calcineurin-like EF-hand protein 1 pseudogene	pseudo	0.004926	0.303922
62055	chr7	116187490	116187728	+	0	NA	intron (NM_001753, intron 2 of 2)	intron (NM_001753, intron 2 of 2)	21197	NM_001172897	857	Hs.74034	NM_001753	HPRD:03028	CAV1	BSCL3|CGL3|LCCNS|MSTP085|PPH3|VIP21	caveolin 1, caveolae protein, 22kDa	protein-coding	0.004202	0.439331
6593	chr1	236106821	236107245	+	0	NA	Intergenic	(CA)n|Simple_repeat|Simple_repeat	-60025	NM_001301365	1130	Hs.532411	NM_000081	HPRD:06060	LYST	CHS|CHS1	lysosomal trafficking regulator	protein-coding	0.016509	0.468235
48875	chr4	138453557	138453857	+	0	NA	promoter-TSS (NM_001300828)	promoter-TSS (NM_001300828)	-55	NM_001300828	54510	Hs.591691	NM_019035	HPRD:12205	PCDH18	PCDH68L	protocadherin 18	protein-coding	0.036667	0.551495
60500	chr7	44925092	44925599	+	0	NA	promoter-TSS (NM_033224)	promoter-TSS (NM_033224)	-361	NM_033224	5814	Hs.349150	NM_033224	HPRD:12325	PURB	PURBETA	purine-rich element binding protein B	protein-coding	0.096647	0.659449
51341	chr5	57031168	57031941	+	0	NA	Intergenic	MER41A|LTR|ERV1	85067	NR_104668	101928505	Hs.119998	NR_104668		LOC101928505	-	uncharacterized LOC101928505	ncRNA	0.007762	0.426357
13802	chr11	131902471	131902781	+	0	NA	intron (NM_001144059, intron 1 of 5)	intron (NM_001144059, intron 1 of 5)	121914	NM_016522	50863	Hs.504352	NM_016522	HPRD:06398	NTM	HNT|IGLON2|NTRI	neurotrimin	protein-coding	0.003226	0.379421
14686	chr12	27755552	27755713	+	0	NA	intron (NM_001198915, intron 2 of 26)	LTR82B|LTR|ERVL	78587	NM_001198916	8496	Hs.172445	NM_003622	HPRD:04390	PPFIBP1	L2|SGT2|hSGT2|hSgt2p	PTPRF interacting protein, binding protein 1 (liprin beta 1)	protein-coding	0	0.339506
25495	chr16	80971918	80972205	+	0	NA	Intergenic	MLT1I|LTR|ERVL-MaLR	-68042	NM_001270474	55839	Hs.726537	NM_018455	HPRD:12528	CENPN	BM039|C16orf60|CENP-N|ICEN32	centromere protein N	protein-coding	0.017422	0.503472
38382	chr20	10709636	10709818	+	0	NA	Intergenic	Intergenic	-24011	NR_110611	101929395	Hs.244862	NR_110611		LOC101929395	-	uncharacterized LOC101929395	ncRNA	0	0.448087
70898	chrX	101854049	101854550	+	0	NA	promoter-TSS (NM_022838)	promoter-TSS (NM_022838)	23	NM_001199818	100528062	Hs.522729	NM_001199818		ARMCX5-GPRASP2	-	ARMCX5-GPRASP2 readthrough	protein-coding	0.055888	0.541833
21439	chr14	100807635	100808093	+	0	NA	intron (NM_173701, intron 9 of 10)	intron (NM_173701, intron 9 of 10)	18185	NM_207117	283600	Hs.108268	NM_207117	HPRD:16620	SLC25A47	C14orf68|HDMCP	solute carrier family 25, member 47	protein-coding	0.004367	0.46841
58895	chr6	159053299	159053632	+	0	NA	3' UTR (NM_020823, exon 17 of 17)	3' UTR (NM_020823, exon 17 of 17)	12353	NM_006519	6993	Hs.445999	NM_006519	HPRD:15987	DYNLT1	CW-1|TCTEL1|tctex-1	dynein, light chain, Tctex-type 1	protein-coding	0.012012	0.479042
22070	chr15	43182782	43183055	+	0	NA	intron (NM_173500, intron 1 of 14)	MER21C|LTR|ERVL	30089	NM_173500	146057	Hs.646511	NM_173500	HPRD:10288	TTBK2	SCA11|TTBK	tau tubulin kinase 2	protein-coding	0	0.394161
47459	chr4	75382132	75382527	+	0	NA	Intergenic	LTR79|LTR|ERVL	71514	NM_001657	374	Hs.270833	NM_001657	HPRD:00093	AREG	AR|AREGB|CRDGF|SDGF	amphiregulin	protein-coding	0	0.409091
20734	chr14	72187819	72188021	+	0	NA	intron (NM_001284246, intron 14 of 20)	L1M1|LINE|L1	133632	NM_001284247	26037	Hs.654657	NM_015556	HPRD:11559	SIPA1L1	E6TP1	signal-induced proliferation-associated 1 like 1	protein-coding	0.00495	0.487685
43614	chr3	114597420	114597610	+	0	NA	intron (NM_001164343, intron 3 of 11)	intron (NM_001164343, intron 3 of 11)	21954	NR_121662	26137	Hs.202577	NM_015642	HPRD:05822	ZBTB20	DPZF|HOF|ODA-8S|ZNF288	zinc finger and BTB domain containing 20	protein-coding	0.005263	0.350785
70665	chrX	64932241	64932669	+	0	NA	intron (NM_002444, intron 1 of 12)	intron (NM_002444, intron 1 of 12)	44944	NM_002444	4478	Hs.87752	NM_002444	HPRD:02399	MSN	HEL70	moesin	protein-coding	0.007009	0.354312
39651	chr21	29680881	29681219	+	0	NA	Intergenic	MLT1J2|LTR|ERVL-MaLR	-230590	NR_026553	118421	Hs.438549	NR_026552	HPRD:10733	LINC00161	C21orf100|NCRNA00161	long intergenic non-protein coding RNA 161	ncRNA	0	0.365782
51304	chr5	55737228	55737575	+	0	NA	Intergenic	Intergenic	40195	NR_104664	102467147	Hs.650177	NR_104664		LOC102467147	-	uncharacterized LOC102467147	ncRNA	0.005764	0.428161
13899	chr12	1552921	1553252	+	0	NA	intron (NR_027949, intron 14 of 15)	intron (NR_027949, intron 14 of 15)	-56571	NR_028415	100292680	Hs.391695	NR_028415		LINC00942	-	long intergenic non-protein coding RNA 942	ncRNA	0.009063	0.406627
70214	chrX	24524192	24524490	+	0	NA	intron (NM_001142386, intron 5 of 11)	intron (NM_001142386, intron 5 of 11)	40997	NM_005391	5165	Hs.296031	NM_005391	HPRD:03956	PDK3	CMTX6|GS1-358P8.4	pyruvate dehydrogenase kinase, isozyme 3	protein-coding	0.003356	0.478261
42895	chr3	72640717	72641010	+	0	NA	Intergenic	Intergenic	-145089	NM_012234	23429	Hs.7910	NM_012234		RYBP	AAP1|DEDAF|YEAF1	RING1 and YY1 binding protein	protein-coding	0.023891	0.517007
60167	chr7	34110089	34110398	+	0	NA	intron (NM_133468, intron 12 of 15)	MER103C|DNA|hAT-Charlie	165720	NM_133468	168667	Hs.660998	NM_133468	HPRD:16368	BMPER	CRIM3|CV-2|CV2	BMP binding endothelial regulator	protein-coding	0.006472	0.409677
35318	chr2	159846936	159847341	+	0	NA	intron (NM_001145909, intron 1 of 26)	L2c|LINE|L2	21992	NM_033394	85461	Hs.61590	NM_033394	HPRD:18146	TANC1	ROLSB|TANC	tetratricopeptide repeat, ankyrin repeat and coiled-coil containing 1	protein-coding	0	0.514778
23421	chr15	85122494	85123010	+	0	NA	non-coding (NR_038274, exon 4 of 4)	non-coding (NR_038274, exon 4 of 4)	8387	NR_038273	100506874	Hs.150824	NR_038273		LINC00933	-	long intergenic non-protein coding RNA 933	ncRNA	0.015504	0.516441
51082	chr5	41371873	41372187	+	0	NA	intron (NM_001005473, intron 2 of 2)	intron (NM_001005473, intron 2 of 2)	-110490	NM_001115131	729	Hs.481992	NM_000065	HPRD:01956	C6	-	complement component 6	protein-coding	0.006369	0.44127
41491	chr3	24033251	24033527	+	0	NA	Intergenic	Intergenic	45777	NM_001145425	9975	Hs.37288	NM_005126	HPRD:03809	NR1D2	BD73|EAR-1R|RVR	nuclear receptor subfamily 1, group D, member 2	protein-coding	0.003623	0.429603
1435	chr1	41574995	41575565	+	0	NA	intron (NM_001172222, intron 2 of 8)	intron (NM_001172222, intron 2 of 8)	50325	NM_001172222	22955	Hs.571874	NM_012236	HPRD:11540	SCMH1	Scml3	sex comb on midleg homolog 1 (Drosophila)	protein-coding	0.003509	0.434326
31468	chr19	56764226	56764444	+	0	NA	Intergenic	LTR41B|LTR|ERVL	-24676	NM_024303	79149	Hs.177688	NM_024303	HPRD:15900	ZSCAN5A	ZNF495|ZSCAN5	zinc finger and SCAN domain containing 5A	protein-coding	0.041284	0.625571
27338	chr17	54253632	54253824	+	0	NA	intron (NM_153228, intron 1 of 16)	intron (NM_153228, intron 1 of 16)	22892	NM_153228	162282	Hs.673040	NM_153228	HPRD:08238	ANKFN1	-	ankyrin-repeat and fibronectin type III domain containing 1	protein-coding	0.010417	0.404145
483	chr1	15742518	15742780	+	0	NA	intron (NM_024329, intron 1 of 3)	intron (NM_024329, intron 1 of 3)	6258	NM_024329	79180	Hs.465374	NM_024329	HPRD:13266	EFHD2	SWS1	EF-hand domain family, member D2	protein-coding	0.019084	0.612167
38527	chr20	19797706	19798059	+	0	NA	Intergenic	MLT1A0|LTR|ERVL-MaLR	-69283	NM_001242581	54453	Hs.472270	NM_018993	HPRD:15249	RIN2	MACS|RASSF4	Ras and Rab interactor 2	protein-coding	0.014164	0.454802
39061	chr20	45779387	45779563	+	0	NA	intron (NM_005244, intron 10 of 15)	MLT1J|LTR|ERVL-MaLR	-16134	NR_037410	100500814		NR_037410		MIR3616	-	microRNA 3616	ncRNA	0.005682	0.536723
70701	chrX	68892333	68892496	+	0	NA	intron (NM_001005613, intron 2 of 2)	5S|rRNA|rRNA	56503	NM_001005609	1896	Hs.105407	NM_001399	HPRD:02347	EDA	ECTD1|ED1|ED1-A1|ED1-A2|EDA-A1|EDA-A2|EDA1|EDA2|HED|HED1|ODT1|STHAGX1|XHED|XLHED	ectodysplasin A	protein-coding	0.042945	0.591463
68145	chr9	94896228	94896521	+	0	NA	intron (NR_015444, intron 2 of 12)	intron (NR_015444, intron 2 of 12)	1258	NR_015444	100128076	Hs.716275	NR_015444		LOC100128076	-	protein tyrosine phosphatase pseudogene	pseudo	0.037543	0.62585
66797	chr9	7145680	7145971	+	0	NA	intron (NM_015061, intron 19 of 21)	L3|LINE|CR1	388184	NM_015061	23081	Hs.709425	NM_015061	HPRD:12016	KDM4C	GASC1|JHDM3C|JMJD2C|TDRD14C|bA146B14.1	lysine (K)-specific demethylase 4C	protein-coding	0.010309	0.441781
65100	chr8	96417684	96418053	+	0	NA	intron (NR_038209, intron 2 of 3)	intron (NR_038209, intron 2 of 3)	-136406	NM_177965	157657	Hs.548157	NM_177965	HPRD:14104	C8orf37	CORD16|RP64|smalltalk	chromosome 8 open reading frame 37	protein-coding	0.01084	0.381081
60142	chr7	33630602	33630920	+	0	NA	intron (NM_198428, intron 21 of 22)	intron (NM_198428, intron 21 of 22)	-313762	NM_133468	168667	Hs.660998	NM_133468	HPRD:16368	BMPER	CRIM3|CV-2|CV2	BMP binding endothelial regulator	protein-coding	0	0.354232
7983	chr10	46959689	46960013	+	0	NA	3' UTR (NM_031912, exon 8 of 8)	3' UTR (NM_031912, exon 8 of 8)	10750	NM_031912	83849	Hs.696346	NM_031912	HPRD:12161	SYT15	CHR10SYT|sytXV	synaptotagmin XV	protein-coding	0.009259	0.48
26892	chr17	37036261	37036434	+	0	NA	intron (NM_001271608, intron 2 of 5)	intron (NM_001271608, intron 2 of 5)	10235	NM_006148	3927	Hs.741156	NM_006148	HPRD:04229	LASP1	Lasp-1|MLN50	LIM and SH3 protein 1	protein-coding	0.011561	0.568966
7758	chr10	33269433	33269845	+	0	NA	Intergenic	CpG	-22346	NM_002211	3688	Hs.643813	NM_002211	HPRD:00628	ITGB1	CD29|FNRB|GPIIA|MDF2|MSK12|VLA-BETA|VLAB	integrin, beta 1 (fibronectin receptor, beta polypeptide, antigen CD29 includes MDF2, MSK12)	protein-coding	0.065534	0.636804
22065	chr15	42867315	42867897	+	0	NA	promoter-TSS (NM_020759)	promoter-TSS (NM_020759)	-251	NM_020759	57519	Hs.122061	NM_020759	ENSG00000159433	STARD9	-	StAR-related lipid transfer (START) domain containing 9	protein-coding	0.106529	0.730703
2080	chr1	64140081	64140395	+	0	NA	Intergenic	Intergenic	51351	NM_001172818	5236	Hs.1869	NM_002633	HPRD:01389	PGM1	CDG1T|GSD14	phosphoglucomutase 1	protein-coding	0.015924	0.520635
23525	chr15	89456295	89456742	+	0	NA	exon (NM_005928, exon 1 of 8)	exon (NM_005928, exon 1 of 8)	145	NM_005928	4240	Hs.3745	NM_005928	HPRD:03789	MFGE8	BA46|EDIL1|HMFG|HsT19888|MFG-E8|MFGM|OAcGD3S|SED1|SPAG10|hP47	milk fat globule-EGF factor 8 protein	protein-coding	0.102908	0.729911
56679	chr6	76592533	76592759	+	0	NA	intron (NM_001300899, intron 23 of 32)	Ricksha_0|DNA|MuDR	133737	NM_004999	4646	Hs.149387	NM_004999	HPRD:02985	MYO6	DFNA22|DFNB37	myosin VI	protein-coding	0.004425	0.365639
11996	chr11	69863169	69863362	+	0	NA	Intergenic	Intergenic	46765	NR_120530	101928443	Hs.313468	NR_120529	ENSG00000248844	LOC101928443	-	uncharacterized LOC101928443	ncRNA	0.031088	0.479381
66653	chr9	3746411	3746652	+	0	NA	Intergenic	Intergenic	78445	NR_121586	101929302	Hs.122828	NR_121586		RFX3-AS1	-	RFX3 antisense RNA 1	ncRNA	0.004149	0.392562
2416	chr1	77684883	77685265	+	0	NA	promoter-TSS (NM_005482)	promoter-TSS (NM_005482)	58	NM_005482	10026	Hs.178305	NM_005482	HPRD:05474	PIGK	GPI8	phosphatidylinositol glycan anchor biosynthesis, class K	protein-coding	0.070681	0.605744
49054	chr4	142509179	142509324	+	0	NA	Intergenic	L1M1|LINE|L1	-48498	NM_172175	3600	Hs.168132	NM_000585	HPRD:02776	IL15	IL-15	interleukin 15	protein-coding	0	0.376712
34601	chr2	121687515	121687741	+	0	NA	intron (NM_005270, intron 2 of 12)	intron (NM_005270, intron 2 of 12)	132761	NM_005270	2736	Hs.111867	NM_005270	HPRD:01312	GLI2	HPE9|PHS2|THP1|THP2	GLI family zinc finger 2	protein-coding	0.00885	0.555066
21753	chr15	32815220	32815419	+	0	NA	non-coding (NR_036650, exon 5 of 7)	non-coding (NR_036650, exon 5 of 7)	10623	NR_036650	100288615	Hs.562620	NR_036650		WHAMMP1	WHDC1P1	WAS protein homolog associated with actin, golgi membranes and microtubules pseudogene 1	pseudo	0.025126	0.465
17627	chr13	24475492	24475870	+	0	NA	Intergenic	Intergenic	-4040	NR_104426	387911	Hs.740810	NM_001007537	HPRD:17369	C1QTNF9B	CTRP9B	C1q and tumor necrosis factor related protein 9B	protein-coding	0.010582	0.461741
64451	chr8	60050405	60050551	+	0	NA	Intergenic	MLT1J2|LTR|ERVL-MaLR	-18711	NM_014729	9760	Hs.491805	NM_014729	HPRD:12113	TOX	TOX1	thymocyte selection-associated high mobility group box	protein-coding	0.006849	0.462585
60568	chr7	47192702	47192930	+	0	NA	Intergenic	Intergenic	428926	NM_022748	64759	Hs.520814	NM_022748	ENSG00000136205	TNS3	TEM6|TENS1	tensin 3	protein-coding	0.02193	0.362445
23411	chr15	84976157	84976854	+	0	NA	promoter-TSS (NR_120379)	promoter-TSS (NR_120379)	-712	NR_120379	103171574	Hs.694638	NR_120379		LOC103171574	-	uncharacterized LOC103171574	ncRNA	0.084648	0.697708
22381	chr15	53026057	53026393	+	0	NA	Intergenic	Intergenic	46856	NR_073510	3175	Hs.658573	NM_004498		ONECUT1	HNF-6|HNF6|HNF6A	one cut homeobox 1	protein-coding	0.002976	0.48368
64068	chr8	38322844	38323104	+	0	NA	intron (NM_001174067, intron 1 of 18)	intron (NM_001174067, intron 1 of 18)	2389	NM_001174067	2260	Hs.264887	NM_015850	HPRD:00634	FGFR1	BFGFR|CD331|CEK|FGFBR|FGFR-1|FLG|FLT-2|FLT2|HBGFR|HH2|HRTFDS|KAL2|N-SAM|OGD|bFGF-R-1	fibroblast growth factor receptor 1	protein-coding	0.023077	0.54023
27983	chr17	73257494	73257941	+	0	NA	promoter-TSS (NM_014001)	promoter-TSS (NM_014001)	25	NM_014001	23163	Hs.87726	NM_014001	HPRD:10443	GGA3	-	golgi-associated, gamma adaptin ear containing, ARF binding protein 3	protein-coding	0.091723	0.660714
26951	chr17	39065637	39065873	+	0	NA	Intergenic	Intergenic	-24260	NM_019010	54474	Hs.84905	NM_019010	HPRD:12193	KRT20	CD20|CK-20|CK20|K20|KRT21	keratin 20	protein-coding	0.021186	0.493671
30771	chr19	38494136	38494418	+	0	NA	intron (NM_015073, intron 1 of 21)	intron (NM_015073, intron 1 of 21)	96416	NM_015073	23094	Hs.655502	NM_015073	HPRD:18755	SIPA1L3	SPAL3	signal-induced proliferation-associated 1 like 3	protein-coding	0.046099	0.583039
4536	chr1	174992200	174992905	+	0	NA	promoter-TSS (NR_037606)	promoter-TSS (NR_037606)	39	NM_022100	63931	Hs.654858	NM_022100	HPRD:14777	MRPS14	DJ262D12.2|HSMRPS14|MRP-S14|S14mt	mitochondrial ribosomal protein S14	protein-coding	0.056738	0.550992
27553	chr17	60170862	60171163	+	0	NA	Intergenic	Intergenic	-28369	NM_005121	9969	Hs.282678	NM_005121	HPRD:07229	MED13	ARC250|DRIP250|HSPC221|THRAP1|TRAP240	mediator complex subunit 13	protein-coding	0.003322	0.453642
12431	chr11	86607446	86607870	+	0	NA	intron (NR_120592, intron 2 of 2)	intron (NR_120592, intron 2 of 2)	-38662	NR_045004	8587	Hs.741959	NR_045004	ENSG00000255203	OR7E2P	OR11-6|OR7E143P|OR7E51P|OR7E52P|OR7F2P|OST245|hg94	olfactory receptor, family 7, subfamily E, member 2 pseudogene	pseudo	0.011792	0.395294
23437	chr15	85340439	85340781	+	0	NA	intron (NM_014630, intron 5 of 10)	intron (NM_014630, intron 5 of 10)	-19301	NM_020778	57538	Hs.459183	NM_020778	HPRD:11365	ALPK3	MAK|MIDORI	alpha-kinase 3	protein-coding	0.011696	0.457726
41443	chr3	23225320	23225492	+	0	NA	Intergenic	LTR16A2|LTR|ERVL	-19378	NM_152653	7325	Hs.475688	NM_152653		UBE2E2	UBCH8	ubiquitin-conjugating enzyme E2E 2	protein-coding	0.005814	0.473988
20924	chr14	77770049	77770378	+	0	NA	intron (NM_013382, intron 4 of 20)	L2a|LINE|L2	17012	NM_013382	29954	Hs.132989	NM_013382	HPRD:09592	POMT2	LGMD2N|MDDGA2|MDDGB2|MDDGC2	protein-O-mannosyltransferase 2	protein-coding	0.006079	0.390909
40602	chr22	35709370	35709664	+	0	NA	intron (NR_024194, intron 1 of 14)	intron (NR_024194, intron 1 of 14)	13720	NR_024195	10043	Hs.474705	NM_005488	HPRD:05265	TOM1	-	target of myb1 (chicken)	protein-coding	0.017007	0.515254
1409	chr1	40942722	40943118	+	0	NA	promoter-TSS (NM_198494)	promoter-TSS (NM_198494)	-382	NM_198494	339559	Hs.434385	NM_198494	HPRD:15883	ZFP69	ZFP69A|ZKSCAN23A|ZNF642|ZSCAN54A	ZFP69 zinc finger protein	protein-coding	0.123737	0.75063
69783	chrX	347472	348200	+	0	NA	promoter-TSS (NM_013239)	promoter-TSS (NM_013239)	-146	NM_013239	28227	Hs.124942	NM_013239	HPRD:02276	PPP2R3B	NYREN8|PPP2R3L|PPP2R3LY|PR48	protein phosphatase 2, regulatory subunit B'', beta	protein-coding	0.144231	0.729767
59025	chr6	165818271	165818490	+	0	NA	intron (NR_045597, intron 14 of 22)	intron (NR_045597, intron 14 of 22)	-95269	NM_144980	168090	Hs.144734	NM_144980	HPRD:12844	C6orf118	bA85G2.1|dJ416F21.2	chromosome 6 open reading frame 118	protein-coding	0.004566	0.372727
5895	chr1	219362449	219362649	+	0	NA	intron (NM_001300769, intron 2 of 3)	intron (NM_001300769, intron 2 of 3)	14238	NM_001300772	127018	Hs.657617	NM_138794	HPRD:14335	LYPLAL1	-	lysophospholipase-like 1	protein-coding	0	0.328358
43940	chr3	125819548	125819921	+	0	NA	intron (NM_001164475, intron 1 of 9)	L4|LINE|RTE	657	NM_001164475	54946	Hs.573007	NM_017836	HPRD:11580	SLC41A3	SLC41A1-L2	solute carrier family 41, member 3	protein-coding	0.02681	0.497326
42359	chr3	54931162	54931336	+	0	NA	intron (NR_046666, intron 1 of 6)	intron (NR_046666, intron 1 of 6)	4033	NR_046666	100874237	Hs.570583	NR_046666	ENSG00000243715	CACNA2D3-AS1	-	CACNA2D3 antisense RNA 1	ncRNA	0.005747	0.411429
60428	chr7	43652549	43652695	+	0	NA	intron (NM_004760, intron 3 of 6)	intron (NM_004760, intron 3 of 6)	29930	NM_004760	9263	Hs.709489	NM_004760	HPRD:05288	STK17A	DRAK1	serine/threonine kinase 17a	protein-coding	0.006849	0.421769
33889	chr2	87255786	87256106	+	0	NA	Intergenic	L2c|LINE|L2	-6973	NM_002665	5342	Hs.652169	NM_002665		PLGLB2	PLGP1	plasminogen-like B2	protein-coding	0	0.392523
29234	chr18	47834073	47834376	+	0	NA	Intergenic	Intergenic	-19532	NM_014593	30827	Hs.180933	NM_014593	HPRD:10852	CXXC1	2410002I16Rik|5830420C16Rik|CFP1|CGBP|HsT2645|PCCX1|PHF18|SPP1|ZCGPC1|hCGBP	CXXC finger protein 1	protein-coding	0.056106	0.555921
47045	chr4	46958532	46958727	+	0	NA	intron (NM_000809, intron 8 of 8)	intron (NM_000809, intron 8 of 8)	36893	NM_001204267	2557	Hs.248112	NM_000809	HPRD:08839	GABRA4	-	gamma-aminobutyric acid (GABA) A receptor, alpha 4	protein-coding	0.020513	0.44898
68977	chr9	123464454	123464642	+	0	NA	intron (NM_001080497, intron 1 of 5)	intron (NM_001080497, intron 1 of 5)	12217	NM_001080497	1955	Hs.744903	NM_001080497	ENSG00000106780	MEGF9	EGFL5	multiple EGF-like-domains 9	protein-coding	0	0.343915
45772	chr3	188345473	188345859	+	0	NA	intron (NM_001167671, intron 6 of 10)	L1PA11|LINE|L1	-59212	NR_046623	100873917	Hs.674993	NR_046623		LPP-AS1	-	LPP antisense RNA 1	ncRNA	0	0.333333
39144	chr20	48925215	48925539	+	0	NA	intron (NR_034124, intron 2 of 4)	intron (NR_034124, intron 2 of 4)	12502	NR_109950	101927586	Hs.637665	NR_109950	ENSG00000233077	LINC01271	-	long intergenic non-protein coding RNA 1271	ncRNA	0.04321	0.670769
17227	chr12	121652808	121653103	+	0	NA	intron (NR_046373, intron 1 of 10)	MER63B|DNA|hAT-Blackjack	5291	NM_002560	5025	Hs.321709	NM_002560	HPRD:09017	P2RX4	P2X4|P2X4R	purinergic receptor P2X, ligand-gated ion channel, 4	protein-coding	0.010169	0.408784
1088	chr1	31538475	31538902	+	0	NA	promoter-TSS (NM_014676)	promoter-TSS (NM_014676)	-124	NM_014676	9698	Hs.281707	NM_014676	HPRD:06230	PUM1	HSPUM|PUMH|PUMH1|PUML1	pumilio RNA-binding family member 1	protein-coding	0.112412	0.700935
979	chr1	28052047	28052710	+	0	NA	promoter-TSS (NM_001143914)	promoter-TSS (NM_001143914)	-112	NM_152660	199870	Hs.469359	NM_152660	HPRD:14583	FAM76A	-	family with sequence similarity 76, member A	protein-coding	0.107089	0.688253
15060	chr12	48472722	48472963	+	0	NA	intron (NR_051991, intron 7 of 18)	AluJb|SINE|Alu	-26814	NM_001166686	5213	Hs.75160	NM_000289	HPRD:01988	PFKM	ATP-PFK|GSD7|PFK-1|PFK1|PFKA|PFKX|PPP1R122	phosphofructokinase, muscle	protein-coding	0.008299	0.421488
26463	chr17	18994434	18994611	+	0	NA	Intergenic	L2b|LINE|L2	-2004	NM_001291905	388436	Hs.677375	NM_001291905		LOC388436	-	uncharacterized protein ENSP00000382042	protein-coding	0.016949	0.561798
26039	chr17	6569451	6569645	+	0	NA	Intergenic	Intergenic	8510	NR_045985	100652883	Hs.549540	NR_045985		ALOX15P1	ALOX15P	arachidonate 15-lipoxygenase pseudogene 1	pseudo	0.025773	0.553846
45671	chr3	186470745	186471098	+	0	NA	Intergenic	Intergenic	-30440	NM_001967	1974	Hs.518475	NM_001967	HPRD:03062	EIF4A2	BM-010|DDX2B|EIF4A|EIF4F|eIF-4A-II|eIF4A-II	eukaryotic translation initiation factor 4A2	protein-coding	0.014164	0.418079
70359	chrX	39947109	39947345	+	0	NA	intron (NM_001123384, intron 1 of 13)	intron (NM_001123384, intron 1 of 13)	9492	NM_017745	54880	Hs.659681	NM_017745	HPRD:06458	BCOR	ANOP2|MAA2|MCOPS2	BCL6 corepressor	protein-coding	0.012712	0.400844
43157	chr3	98696436	98696693	+	0	NA	Intergenic	Intergenic	-76031	NM_080927	131566	Hs.203691	NM_080927	HPRD:10567	DCBLD2	CLCP1|ESDN	discoidin, CUB and LCCL domain containing 2	protein-coding	0.007782	0.399225
10381	chr11	3802766	3802929	+	0	NA	intron (NM_139132, intron 2 of 31)	intron (NM_139132, intron 2 of 31)	-16107	NM_001256235	27315	Hs.133968	NM_014489	HPRD:17016	PGAP2	CWH43-N|FRAG1|HPMRS3|MRT17|MRT21	post-GPI attachment to proteins 2	protein-coding	0.01227	0.378049
50671	chr5	17037945	17038172	+	0	NA	Intergenic	Intergenic	-101673	NM_012334	4651	Hs.481720	NM_012334	HPRD:03283	MYO10	-	myosin X	protein-coding	0.004405	0.350877
31075	chr19	46135861	46136008	+	0	NA	intron (NM_001193268, intron 9 of 21)	intron (NM_001193268, intron 9 of 21)	6411	NR_029886	442902		NR_029886		MIR330	MIRN330|hsa-mir-330	microRNA 330	ncRNA	0.047619	0.641892
3764	chr1	149857964	149858533	+	0	NA	promoter-TSS (NM_003517)	promoter-TSS (NM_003517)	-16	NM_003528	8349	Hs.2178	NM_003528	HPRD:03494	HIST2H2BE	GL105|H2B|H2B.1|H2BFQ|H2BGL105|H2BQ	histone cluster 2, H2be	protein-coding	0.057996	0.5
1707	chr1	51240565	51240702	+	0	NA	intron (NM_007051, intron 4 of 18)	intron (NM_007051, intron 4 of 18)	185303	NM_007051	11124	Hs.530402	NM_007051	HPRD:05124	FAF1	HFAF1s|UBXD12|UBXN3A|hFAF1	Fas (TNFRSF6) associated factor 1	protein-coding	0.007299	0.405797
30555	chr19	29452731	29452983	+	0	NA	Intergenic	MER58C|DNA|hAT-Charlie	-3181	NR_027318	148145	Hs.112651	NR_027318	ENSG00000267339	LINC00906	-	long intergenic non-protein coding RNA 906	ncRNA	0	0.332016
32614	chr2	37312989	37313381	+	0	NA	intron (NM_001278505, intron 1 of 6)	MLT1F|LTR|ERVL-MaLR	1591	NM_001278505	253635	Hs.595250	NM_174931	HPRD:08785	GPATCH11	CCDC75|CENP-Y|CENPY	G patch domain containing 11	protein-coding	0.002551	0.437659
23398	chr15	84115877	84116257	+	0	NA	promoter-TSS (NR_026799)	promoter-TSS (NR_026799)	-24	NR_026799	6457	Hs.270055	NM_003027	HPRD:04528	SH3GL3	CNSA3|EEN-B2|HsT19371|SH3D2C|SH3P13	SH3-domain GRB2-like 3	protein-coding	0.107895	0.698163
8038	chr10	48354503	48355210	+	0	NA	promoter-TSS (NM_153034)	promoter-TSS (NM_153034)	-233	NM_153034	118738	Hs.27788	NM_153034	HPRD:15801	ZNF488	-	zinc finger protein 488	protein-coding	0.097595	0.74435
17110	chr12	116835058	116835273	+	0	NA	Intergenic	AluJb|SINE|Alu	30958	NR_039683	100616309		NR_039683	miRBase:MI0016824	MIR4472-2	-	microRNA 4472-2	ncRNA	0.013953	0.462963
28955	chr18	32820794	32821339	+	0	NA	promoter-TSS (NM_032347)	promoter-TSS (NM_032347)	72	NM_001135178	84307	Hs.591061	NM_032347	HPRD:18335	ZNF397	ZNF47|ZSCAN15	zinc finger protein 397	protein-coding	0.084404	0.642857
2517	chr1	80311758	80311902	+	0	NA	Intergenic	Intergenic	-839335	NM_022159	64123	Hs.132314	NM_022159	ENSG00000162618	ELTD1	ETL|KPG_003	EGF, latrophilin and seven transmembrane domain containing 1	protein-coding	0	0.344828
7547	chr10	24633257	24633611	+	0	NA	intron (NM_001282767, intron 2 of 18)	intron (NM_001282767, intron 2 of 18)	68820	NR_030334	693188		NR_030334		MIR603	MIRN603|hsa-mir-603	microRNA 603	ncRNA	0.011299	0.385915
63757	chr8	26499256	26499588	+	0	NA	intron (NM_001197293, intron 8 of 13)	intron (NM_001197293, intron 8 of 13)	63501	NM_001244604	1808	Hs.593187	NM_001386	HPRD:03914	DPYSL2	CRMP-2|CRMP2|DHPRP2|DRP-2|DRP2|N2A3|ULIP-2|ULIP2	dihydropyrimidinase-like 2	protein-coding	0.012048	0.588589
62395	chr7	130845934	130846127	+	0	NA	intron (NM_001145354, intron 2 of 18)	intron (NM_001145354, intron 2 of 18)	51175	NM_001145354	4289	Hs.44693	NM_013255	HPRD:16129	MKLN1	TWA2	muskelin 1, intracellular mediator containing kelch motifs	protein-coding	0.015544	0.42268
34477	chr2	114298994	114299206	+	0	NA	intron (NR_121187, intron 1 of 1)	CpG	1150	NR_121190	101929127	Hs.552787	NR_121188		PGM5P3-AS1	FAM233B	PGM5P3 antisense RNA 1	ncRNA	0.113208	0.713615
19591	chr14	23122339	23122535	+	0	NA	Intergenic	Intergenic	55290	NM_022060	63874	Hs.445665	NM_022060	HPRD:12406	ABHD4	ABH4	abhydrolase domain containing 4	protein-coding	0.010204	0.543147
24668	chr16	31044531	31044935	+	0	NA	promoter-TSS (NM_001272095)	promoter-TSS (NM_001272095)	-79	NM_004604	6810	Hs.83734	NM_004604	HPRD:01722	STX4	STX4A|p35-2	syntaxin 4	protein-coding	0.084158	0.604938
20635	chr14	69351077	69351334	+	0	NA	intron (NM_001102, intron 13 of 20)	intron (NM_001102, intron 13 of 20)	-88245	NM_001244701	677	Hs.85155	NM_004926	HPRD:03041	ZFP36L1	BRF1|Berg36|ERF-1|ERF1|RNF162B|TIS11B|cMG1	ZFP36 ring finger protein-like 1	protein-coding	0.003891	0.531008
16934	chr12	110752214	110752471	+	0	NA	intron (NM_170665, intron 5 of 19)	intron (NM_170665, intron 5 of 19)	33310	NM_170665	488	Hs.506759	NM_001681	HPRD:00161	ATP2A2	ATP2B|DAR|DD|SERCA2	ATPase, Ca++ transporting, cardiac muscle, slow twitch 2	protein-coding	0.007782	0.364341
15095	chr12	49482044	49482290	+	0	NA	Intergenic	Intergenic	6435	NM_021044	50846	Hs.524382	NM_021044	HPRD:05664	DHH	GDXYM|HHG-3|SRXY7	desert hedgehog	protein-coding	0.044715	0.591093
28774	chr18	21275394	21275634	+	0	NA	intron (NM_198129, intron 1 of 74)	AluSz|SINE|Alu	5952	NM_001127717	3909	Hs.436367	NM_000227	HPRD:02883	LAMA3	BM600|E170|LAMNA|LOCS|lama3a	laminin, alpha 3	protein-coding	0.0125	0.435685
40677	chr22	38173197	38173359	+	0	NA	TTS (NM_007032)	TTS (NM_007032)	-27836	NM_005318	3005	Hs.745024	NM_005318	HPRD:00819	H1F0	H10|H1FV	H1 histone family, member 0	protein-coding	0.024691	0.564417
22647	chr15	63220508	63221473	+	0	NA	Intergenic	Intergenic	104834	NR_029709	406965		NR_029709		MIR190A	MIR190|MIRN190|hsa-mir-190a|miR-190	microRNA 190a	ncRNA	0.011399	0.484472
603	chr1	19228873	19229624	+	0	NA	promoter-TSS (NM_003748)	promoter-TSS (NM_003748)	45	NM_170726	8659	Hs.77448	NM_003748	HPRD:06009	ALDH4A1	ALDH4|P5CD|P5CDh	aldehyde dehydrogenase 4 family, member A1	protein-coding	0.091877	0.644947
8009	chr10	47654193	47654533	+	0	NA	Intergenic	CpG	-3870	NM_001278688	195977	Hs.538515	NM_001278688	ENSG00000198250	ANTXRL	-	anthrax toxin receptor-like	protein-coding	0.1	0.73607
25522	chr16	81601970	81602359	+	0	NA	intron (NM_030629, intron 1 of 20)	intron (NM_030629, intron 1 of 20)	34657	NR_107008	102465840		NR_107008		MIR7854	hsa-mir-7854	microRNA 7854	ncRNA	0.020566	0.566667
90	chr1	2232379	2232702	+	0	NA	intron (NM_003036, intron 1 of 6)	CpG	51560	NR_024489	100129534	Hs.655313	NM_001127577		LOC100129534	-	small nuclear ribonucleoprotein polypeptide N pseudogene	pseudo	0.06192	0.641975
54847	chr6	2789601	2789794	+	0	NA	Intergenic	Intergenic	24031	NM_130395	56897	Hs.236828	NM_020135	HPRD:10494	WRNIP1	WHIP|bA420G6.2	Werner helicase interacting protein 1	protein-coding	0	0.386598
54225	chr5	159894568	159895221	+	0	NA	Intergenic	Intergenic	-6515	NR_036095	100422938		NR_036095		MIR3142	-	microRNA 3142	ncRNA	0.038285	0.553517
9717	chr10	112064659	112064989	+	0	NA	promoter-TSS (NM_005871)	promoter-TSS (NM_005871)	-117	NM_005871	10285	Hs.632093	NM_005871		SMNDC1	SMNR|SPF30|TDRD16C	survival motor neuron domain containing 1	protein-coding	0.069697	0.564955
28043	chr17	74536788	74537244	+	0	NA	intron (NM_001077620, intron 2 of 4)	C-rich|Low_complexity|Low_complexity	895	NM_001077620	768206	Hs.634380	NM_001077620		PRCD	RP36	progressive rod-cone degeneration	protein-coding	0.030702	0.617068
39959	chr21	40279150	40279369	+	0	NA	intron (NR_120405, intron 2 of 3)	intron (NR_120405, intron 2 of 3)	31094	NR_120405	400867	Hs.689509	NR_120405		LOC400867	-	uncharacterized LOC400867	ncRNA	0.022831	0.595455
12522	chr11	92436058	92436287	+	0	NA	intron (NM_001008781, intron 3 of 24)	intron (NM_001008781, intron 3 of 24)	-266617	NM_005959	4544	Hs.569039	NM_005959	HPRD:02882	MTNR1B	FGQTL2|MEL-1B-R|MT2	melatonin receptor 1B	protein-coding	0	0.334783
16338	chr12	91616576	91616968	+	0	NA	Intergenic	Intergenic	-39966	NM_001920	1634	Hs.156316	NM_001920	HPRD:00501	DCN	CSCD|DSPG2|PG40|PGII|PGS2|SLRR1B	decorin	protein-coding	0.007653	0.363868
41078	chr3	9926235	9926479	+	0	NA	Intergenic	Intergenic	-4419	NM_001199551	63924	Hs.567562	NM_022094	HPRD:13060	CIDEC	CIDE-3|CIDE3|FPLD5|FSP27	cell death-inducing DFFA-like effector c	protein-coding	0.016393	0.489796
51676	chr5	72608388	72608672	+	0	NA	Intergenic	Intergenic	135822	NM_004472	2297	Hs.519385	NM_004472	HPRD:03055	FOXD1	FKHL8|FREAC-4|FREAC4	forkhead box D1	protein-coding	0.017606	0.505263
29538	chr18	60742309	60742613	+	0	NA	Intergenic	Intergenic	244152	NM_000633	596	Hs.150749	NM_000633	HPRD:01045	BCL2	Bcl-2|PPP1R50	B-cell CLL/lymphoma 2	protein-coding	0.052632	0.596721
25797	chr16	89626888	89627199	+	0	NA	promoter-TSS (NM_000977)	promoter-TSS (NM_000977)	-22	NM_001243131	6137	Hs.410817	NM_000977	HPRD:06428	RPL13	BBC1|D16S444E|D16S44E|L13	ribosomal protein L13	protein-coding	0.096463	0.669872
17644	chr13	24844755	24844970	+	0	NA	promoter-TSS (NM_001286795)	promoter-TSS (NM_001286795)	37	NM_001286794	221178	Hs.434298	NM_153023	HPRD:15427	SPATA13	ARHGEF29|ASEF2	spermatogenesis associated 13	protein-coding	0.04186	0.583333
30271	chr19	12661801	12662750	+	0	NA	promoter-TSS (NM_144976)	promoter-TSS (NM_144976)	81	NM_144976	163050	Hs.655615	NM_144976	HPRD:10338	ZNF564	-	zinc finger protein 564	protein-coding	0.063224	0.644211
20061	chr14	50863452	50863900	+	0	NA	intron (NM_001282236, intron 1 of 8)	C-rich|Low_complexity|Low_complexity	446	NM_001282236	8814	Hs.280881	NM_004196		CDKL1	KKIALRE|P42	cyclin-dependent kinase-like 1 (CDC2-related kinase)	protein-coding	0.120536	0.74833
48328	chr4	112428055	112428218	+	0	NA	Intergenic	ERVL-E-int|LTR|ERVL	-638417	NM_152400	132720	Hs.23439	NM_152400		C4orf32	-	chromosome 4 open reading frame 32	protein-coding	0.01227	0.420732
29227	chr18	47418937	47419314	+	0	NA	intron (NM_001080467, intron 22 of 39)	intron (NM_001080467, intron 22 of 39)	78732	NR_117096	103091864	Hs.646459	NR_117096		SNHG22	SCARNA17HG	small nucleolar RNA host gene 22 (non-protein coding)	ncRNA	0.005305	0.431217
53740	chr5	146783190	146783395	+	0	NA	intron (NM_001197294, intron 8 of 13)	intron (NM_001197294, intron 8 of 13)	49968	NM_001387	1809	Hs.519659	NM_001387	HPRD:03104	DPYSL3	CRMP-4|CRMP4|DRP-3|DRP3|LCRMP|ULIP|ULIP-1	dihydropyrimidinase-like 3	protein-coding	0.004878	0.441748
27829	chr17	68310291	68310548	+	0	NA	Intergenic	Intergenic	144743	NM_000891	3759	Hs.1547	NM_000891	HPRD:02815	KCNJ2	ATFB9|HHBIRK1|HHIRK1|IRK1|KIR2.1|LQT7|SQT3	potassium inwardly-rectifying channel, subfamily J, member 2	protein-coding	0.007782	0.422481
7145	chr10	7990564	7991022	+	0	NA	intron (NM_031923, intron 2 of 6)	intron (NM_031923, intron 2 of 6)	103661	NR_104329	399717	Hs.158992	NM_207423	HPRD:13518	GATA3-AS1	-	GATA3 antisense RNA 1	ncRNA	0.019651	0.433551
61385	chr7	94330936	94331136	+	0	NA	Intergenic	Intergenic	45354	NM_001172438	23089	Hs.147492	NM_015068	ENSG00000242265	PEG10	EDR|HB-1|MEF3L|Mar2|Mart2|RGAG3	paternally expressed 10	protein-coding	0	0.41791
70357	chrX	39944409	39944581	+	0	NA	intron (NM_001123384, intron 1 of 13)	intron (NM_001123384, intron 1 of 13)	12224	NM_017745	54880	Hs.659681	NM_017745	HPRD:06458	BCOR	ANOP2|MAA2|MCOPS2	BCL6 corepressor	protein-coding	0.040698	0.439306
32651	chr2	37916201	37916617	+	0	NA	Intergenic	Intergenic	-16731	NM_001270436	10602	Hs.369574	NM_006449	HPRD:09364	CDC42EP3	BORG2|CEP3|UB1	CDC42 effector protein (Rho GTPase binding) 3	protein-coding	0.019231	0.465228
26592	chr17	26605105	26605306	+	0	NA	intron (NR_028334, intron 2 of 2)	AluSx|SINE|Alu	29203	NR_028334	284085	Hs.371796	NM_173624	HPRD:08284	KRT18P55	-	keratin 18 pseudogene 55	pseudo	0.029851	0.519802
42632	chr3	64008849	64009374	+	0	NA	promoter-TSS (NM_001271781)	promoter-TSS (NM_001271781)	37	NM_001271781	9861	Hs.152536	NM_014814	HPRD:18370	PSMD6	Rpn7|S10|SGA-113M|p42A|p44S10	proteasome (prosome, macropain) 26S subunit, non-ATPase, 6	protein-coding	0.106667	0.684411
52938	chr5	123679187	123679596	+	0	NA	intron (NR_125774, intron 4 of 5)	intron (NR_125774, intron 4 of 5)	94822	NR_125774	103724389	Hs.582211	NR_125774		LINC01170	-	long intergenic non-protein coding RNA 1170	ncRNA	0.00978	0.441463
16657	chr12	102319103	102319508	+	0	NA	Intergenic	Intergenic	48200	NM_018370	55332	Hs.525634	NM_018370	HPRD:07743	DRAM1	DRAM	DNA-damage regulated autophagy modulator 1	protein-coding	0.004938	0.470443
44960	chr3	159469028	159469186	+	0	NA	intron (NM_001197108, intron 1 of 6)	MER58C|DNA|hAT-Charlie	17294	NR_121669	100874433	Hs.601476	NR_121669		IQCJ-SCHIP1-AS1	uaz98	IQCJ-SCHIP1 readthrough antisense RNA 1	ncRNA	0	0.333333
50428	chr5	9156476	9156661	+	0	NA	intron (NM_003966, intron 11 of 22)	intron (NM_003966, intron 11 of 22)	-102561	NR_039779	100616326		NR_039779		MIR4636	-	microRNA 4636	ncRNA	0.005405	0.564516
53952	chr5	150472383	150472626	+	0	NA	Intergenic	MIR|SINE|MIR	-5283	NM_001252390	10318	Hs.355141	NM_006058	HPRD:09216	TNIP1	ABIN-1|NAF1|VAN|nip40-1	TNFAIP3 interacting protein 1	protein-coding	0.004115	0.5
40441	chr22	28206564	28206926	+	0	NA	Intergenic	Intergenic	-9259	NM_002430	4330	Hs.268515	NM_002430	HPRD:08862	MN1	MGCR|MGCR1|MGCR1-PEN|dJ353E16.2	meningioma (disrupted in balanced translocation) 1	protein-coding	0.038674	0.633609
30874	chr19	41151636	41152413	+	0	NA	Intergenic	L1ME4a|LINE|L1	44003	NM_001289980	9253	Hs.326953	NM_004756		NUMBL	CAG3A|CTG3a|NBL|NUMB-R|NUMBLIKE|NUMBR|TNRC23	numb homolog (Drosophila)-like	protein-coding	0.027027	0.435733
55335	chr6	16681800	16682128	+	0	NA	intron (NM_001128164, intron 2 of 7)	intron (NM_001128164, intron 2 of 7)	79757	NM_001128164	6310	Hs.434961	NM_000332	HPRD:03333	ATXN1	ATX1|D6S504E|SCA1	ataxin 1	protein-coding	0.009146	0.392097
5581	chr1	210013243	210013854	+	0	NA	intron (NM_014388, intron 7 of 11)	L2b|LINE|L2	12236	NM_014388	27042	Hs.194754	NM_014388	HPRD:14535	DIEXF	C1orf107|DEF|DJ434O14.5|UTP25	digestive organ expansion factor homolog (zebrafish)	protein-coding	0.008183	0.457516
44798	chr3	155100310	155100460	+	0	NA	Intergenic	Intergenic	-88896	NR_037902	100507537	Hs.518341	NR_037902	ENSG00000240045	LOC100507537	-	uncharacterized LOC100507537	ncRNA	0.02	0.582781
41523	chr3	25861887	25862412	+	0	NA	Intergenic	MLT1K|LTR|ERVL-MaLR	30586	NR_026937	54995	Hs.55781	NM_017897	HPRD:07931	OXSM	FASN2D|KASI|KS	3-oxoacyl-ACP synthase, mitochondrial	protein-coding	0.001905	0.437262
23596	chr15	90792646	90793019	+	0	NA	promoter-TSS (NR_104604)	promoter-TSS (NR_104604)	68	NR_104604	440307	Hs.632164	NM_001029964	ENSG00000213471	TTLL13	-	tubulin tyrosine ligase-like family, member 13	pseudo	0.080429	0.703209
11356	chr11	36477257	36477859	+	0	NA	intron (NM_001160168, intron 5 of 5)	intron (NM_001160168, intron 5 of 5)	54305	NM_145803	7189	Hs.444172	NM_004620		TRAF6	MGC:3310|RNF85	TNF receptor-associated factor 6, E3 ubiquitin protein ligase	protein-coding	0.023256	0.600332
51165	chr5	50258821	50259068	+	0	NA	Intergenic	Intergenic	7077	NR_104653	100287592	Hs.519298	NR_104653		LOC100287592	-	uncharacterized LOC100287592	ncRNA	0.05668	0.568548
20326	chr14	59480396	59480724	+	0	NA	intron (NR_110547, intron 5 of 5)	LTR18B|LTR|ERVL	-174821	NM_001270520	23002	Hs.19156	NM_014992	HPRD:09433	DAAM1	-	dishevelled associated activator of morphogenesis 1	protein-coding	0.012195	0.431611
11977	chr11	69156391	69156605	+	0	NA	Intergenic	Intergenic	94893	NM_001300924	26579	Hs.523848	NM_138768	HPRD:16130	MYEOV	OCIM	myeloma overexpressed	protein-coding	0.004673	0.409302
7119	chr10	6458976	6459105	+	0	NA	Intergenic	Intergenic	90533	NR_040079	399715		NR_040079	ENSG00000215244	LOC399715	-	uncharacterized LOC399715	ncRNA	0	0.4
37563	chr2	231578871	231579056	+	0	NA	intron (NM_001130849, intron 1 of 8)	intron (NM_001130849, intron 1 of 8)	700	NM_001130849	51719	Hs.603930	NM_016289	HPRD:10091	CAB39	MO25	calcium binding protein 39	protein-coding	0.010811	0.473118
43187	chr3	99596907	99597122	+	0	NA	intron (NR_031662, intron 1 of 4)	intron (NR_031662, intron 1 of 4)	-1967	NM_001282793	11259	Hs.104672	NM_014890	HPRD:16832	FILIP1L	DOC-1|DOC1|GIP130|GIP90	filamin A interacting protein 1-like	protein-coding	0	0.425926
26295	chr17	14212611	14213005	+	0	NA	intron (NM_006041, intron 1 of 1)	intron (NM_006041, intron 1 of 1)	5751	NR_026880	84815	Hs.597458	NM_032729		MGC12916	-	uncharacterized protein MGC12916	ncRNA	0.081218	0.691139
69583	chr9	140290628	140290962	+	0	NA	intron (NR_104598, intron 1 of 10)	intron (NR_104598, intron 1 of 10)	26919	NM_001286823	54932	Hs.495553	NM_017820	HPRD:07906	EXD3	mut-7	exonuclease 3'-5' domain containing 3	protein-coding	0.038922	0.564179
55683	chr6	26577323	26577500	+	0	NA	Intergenic	tRNA-Tyr-TAC|tRNA|tRNA	-19760	NM_013375	29777	Hs.254406	NM_013375	HPRD:16469	ABT1	hABT1	activator of basal transcription 1	protein-coding	0.050847	0.455056
10425	chr11	5357690	5357827	+	0	NA	Intergenic	MLT2B4|LTR|ERVL	-12176	NM_033180	79345	Hs.680163	NM_033180	HPRD:17734	OR51B2	HOR5'Beta3|OR51B1P	olfactory receptor, family 51, subfamily B, member 2	protein-coding	0	0.442029
18882	chr13	94212029	94212295	+	0	NA	intron (NM_005708, intron 2 of 8)	intron (NM_005708, intron 2 of 8)	298564	NR_046536	100873973	Hs.615939	NR_046536		GPC6-AS2	-	GPC6 antisense RNA 2	ncRNA	0.011278	0.426966
36376	chr2	196683330	196683596	+	0	NA	intron (NM_018897, intron 49 of 64)	intron (NM_018897, intron 49 of 64)	161611	NM_020342	57181	Hs.650158	NM_020342	HPRD:10572	SLC39A10	LZT-Hs2	solute carrier family 39 (zinc transporter), member 10	protein-coding	0.007519	0.397004
53154	chr5	131157028	131157298	+	0	NA	intron (NM_001278059, intron 10 of 11)	L1M1|LINE|L1	-24407	NM_133372	96459	Hs.591273	NM_133372	HPRD:17233	FNIP1	-	folliculin interacting protein 1	protein-coding	0.003704	0.376384
47707	chr4	83967297	83967473	+	0	NA	intron (NM_016129, intron 2 of 9)	L1PA16|LINE|L1	11146	NM_001258006	51138	Hs.190384	NM_016129	HPRD:09888	COPS4	CSN4	COP9 signalosome subunit 4	protein-coding	0	0.316384
41361	chr3	16590235	16590583	+	0	NA	Intergenic	L1M4|LINE|L1	12584	NR_103843	100996597	Hs.599432	NR_103843	ENSG00000233570	LINC00690	-	long intergenic non-protein coding RNA 690	ncRNA	0.011494	0.424069
39202	chr20	50079513	50079713	+	0	NA	intron (NM_001258296, intron 5 of 10)	intron (NM_001258296, intron 5 of 10)	-10099	NR_036162	100422889		NR_036162		MIR3194	-	microRNA 3194	ncRNA	0.025	0.631841
19677	chr14	24779915	24780352	+	0	NA	promoter-TSS (NM_001143919)	promoter-TSS (NM_001143919)	443	NM_014430	27141	Hs.642693	NM_014430	HPRD:11981	CIDEB	-	cell death-inducing DFFA-like effector b	protein-coding	0.107551	0.739726
57797	chr6	129814929	129815045	+	0	NA	intron (NM_001079823, intron 57 of 63)	MIRb|SINE|MIR	216383	NM_033515	93663	Hs.486458	NM_033515	HPRD:12474	ARHGAP18	MacGAP|SENEX|bA307O14.2	Rho GTPase activating protein 18	protein-coding	0.008621	0.384615
63822	chr8	29017846	29017970	+	0	NA	intron (NM_015254, intron 13 of 39)	intron (NM_015254, intron 13 of 39)	102702	NM_015254	23303	Hs.444767	NM_015254	HPRD:09556	KIF13B	GAKIN	kinesin family member 13B	protein-coding	0.008065	0.296
36438	chr2	197989748	197990042	+	0	NA	intron (NM_001195144, intron 6 of 27)	intron (NM_001195144, intron 6 of 27)	177348	NR_046837	101927547	Hs.687027	NR_046837		ANKRD44-IT1	-	ANKRD44 intronic transcript 1 (non-protein coding)	ncRNA	0.006803	0.413559
12842	chr11	104761892	104762251	+	0	NA	non-coding (NR_034061, exon 4 of 8)	non-coding (NR_034061, exon 4 of 8)	7326	NR_034070	100506742	Hs.476989	NM_001191016	ENSG00000204403	CASP12	CASP-12|CASP12P1	caspase 12 (gene/pseudogene)	protein-coding	0.011142	0.463889
62304	chr7	128431373	128431638	+	0	NA	promoter-TSS (NM_001201372)	promoter-TSS (NM_001201372)	41	NM_001201372	64753	Hs.521178	NM_022742	HPRD:10887	CCDC136	-	coiled-coil domain containing 136	protein-coding	0.132075	0.804511
18238	chr13	47468223	47468440	+	0	NA	intron (NM_001165947, intron 1 of 2)	intron (NM_001165947, intron 1 of 2)	2880	NM_001165947	3356	Hs.72630	NM_000621	HPRD:01638	HTR2A	5-HT2A|HTR2	5-hydroxytryptamine (serotonin) receptor 2A, G protein-coupled	protein-coding	0.064516	0.701835
65133	chr8	97420104	97420556	+	0	NA	Intergenic	MLT1J|LTR|ERVL-MaLR	-85552	NM_002998	6383	Hs.1501	NM_002998	HPRD:00803	SDC2	CD362|HSPG|HSPG1|SYND2	syndecan 2	protein-coding	0.006637	0.432671
39306	chr20	56229443	56229637	+	0	NA	intron (NM_199169, intron 2 of 3)	intron (NM_199169, intron 2 of 3)	-33908	NM_001160418	81030	Hs.302123	NM_030776	HPRD:09484	ZBP1	C20orf183|DAI|DLM-1|DLM1	Z-DNA binding protein 1	protein-coding	0.030928	0.54359
39042	chr20	45376673	45376887	+	0	NA	Intergenic	Intergenic	38501	NM_030777	81031	Hs.305971	NM_030777	HPRD:05851	SLC2A10	ATS|GLUT10	solute carrier family 2 (facilitated glucose transporter), member 10	protein-coding	0.014019	0.497674
39162	chr20	49292649	49292798	+	0	NA	intron (NM_001290268, intron 1 of 21)	intron (NM_001290268, intron 1 of 21)	15344	NR_110890	140876	Hs.372578	NM_080829	HPRD:12757	FAM65C	C20orf175|C20orf176|dJ530I15.2|dJ530I15.3	family with sequence similarity 65, member C	protein-coding	0.020134	0.54
23578	chr15	90547968	90548300	+	0	NA	intron (NM_198526, intron 1 of 4)	intron (NM_198526, intron 1 of 4)	3411	NM_198526	374655	Hs.459311	NM_198526	HPRD:13329	ZNF710	-	zinc finger protein 710	protein-coding	0.024096	0.453453
35672	chr2	172544220	172544663	+	0	NA	intron (NM_001271787, intron 1 of 15)	CpG	259	NM_001271787	1781	Hs.546250	NM_001378	HPRD:04512	DYNC1I2	DNCI2|IC2	dynein, cytoplasmic 1, intermediate chain 2	protein-coding	0.069977	0.650901
2783	chr1	90228396	90228888	+	0	NA	Intergenic	Intergenic	-57931	NM_001134479	55144	Hs.482087	NM_018103	HPRD:11287	LRRC8D	LRRC5	leucine rich repeat containing 8 family, member D	protein-coding	0.052846	0.598377
53574	chr5	141851889	141852233	+	0	NA	Intergenic	Intergenic	141665	NM_033137	2246	Hs.483635	NM_000800	HPRD:00567	FGF1	AFGF|ECGF|ECGF-beta|ECGFA|ECGFB|FGF-1|FGF-alpha|FGFA|GLIO703|HBGF-1|HBGF1	fibroblast growth factor 1 (acidic)	protein-coding	0.008721	0.449275
14021	chr12	5223739	5223955	+	0	NA	Intergenic	Intergenic	70762	NM_002234	3741	Hs.150208	NM_002234	HPRD:08888	KCNA5	ATFB7|HCK1|HK2|HPCN1|KV1.5|PCN1	potassium voltage-gated channel, shaker-related subfamily, member 5	protein-coding	0.027778	0.442396
58159	chr6	139265655	139265838	+	0	NA	exon (NM_001128617, exon 5 of 19)	exon (NM_001128617, exon 5 of 19)	43652	NM_001286611	85021	Hs.334603	NM_031922	HPRD:09687	REPS1	RALBP1	RALBP1 associated Eps domain containing 1	protein-coding	0	0.434783
13138	chr11	114310021	114310301	+	0	NA	promoter-TSS (NM_015523)	promoter-TSS (NM_015523)	53	NM_015523	25996	Hs.677190	NM_015523	HPRD:06192	REXO2	REX2|RFN|SFN	RNA exonuclease 2	protein-coding	0.092857	0.66548
71123	chrX	118602117	118602516	+	0	NA	promoter-TSS (NM_001152)	promoter-TSS (NM_001152)	-47	NM_001152	292	Hs.632282	NM_001152	HPRD:02147	SLC25A5	2F1|AAC2|ANT2|T2|T3	solute carrier family 25 (mitochondrial carrier; adenine nucleotide translocator), member 5	protein-coding	0.097744	0.7025
7735	chr10	31715454	31715661	+	0	NA	intron (NM_001128128, intron 1 of 8)	intron (NM_001128128, intron 1 of 8)	105493	NM_001174094	6935	Hs.124503	NM_030751	HPRD:01798	ZEB1	AREB6|BZP|DELTAEF1|FECD6|NIL2A|PPCD3|TCF8|ZFHEP|ZFHX1A	zinc finger E-box binding homeobox 1	protein-coding	0.004831	0.408654
43391	chr3	107941004	107941553	+	0	NA	5' UTR (NM_018010, exon 1 of 11)	5' UTR (NM_018010, exon 1 of 11)	139	NM_018010	55081	Hs.412196	NM_018010	HPRD:09430	IFT57	ESRRBL1|HIPPI|MHS4R2	intraflagellar transport 57	protein-coding	0.074681	0.638182
15102	chr12	49628241	49628467	+	0	NA	Intergenic	CpG	-30511	NM_032704	84790	Hs.652390	NM_032704	HPRD:06747	TUBA1C	TUBA6|bcm948	tubulin, alpha 1c	protein-coding	0.119469	0.731278
1997	chr1	60158305	60158640	+	0	NA	intron (NM_001113411, intron 15 of 16)	intron (NM_001113411, intron 15 of 16)	40496	NR_039861	100616409		NR_039861	miRBase:MI0017345	MIR4711	-	microRNA 4711	ncRNA	0.014925	0.455357
63625	chr8	22878694	22878983	+	0	NA	non-coding (NR_027140, exon 9 of 9)	non-coding (NR_027140, exon 9 of 9)	21746	NM_015178	23221	Hs.372688	NM_015178	HPRD:06300	RHOBTB2	DBC2	Rho-related BTB domain containing 2	protein-coding	0.013841	0.472414
52161	chr5	91315324	91315477	+	0	NA	Intergenic	MER44B|DNA|TcMar-Tigger	-636251	NM_020801	57561	Hs.24684	NM_020801	HPRD:09810	ARRDC3	TLIMP	arrestin domain containing 3	protein-coding	0	0.409091
19703	chr14	25525612	25525871	+	0	NA	Intergenic	Intergenic	-6646	NM_014178	29091	Hs.508958	NM_014178	ENSG00000168952	STXBP6	amisyn	syntaxin binding protein 6 (amisyn)	protein-coding	0.003861	0.342308
59088	chr6	168886316	168886498	+	0	NA	intron (NM_022138, intron 1 of 12)	L1MB8|LINE|L1	44576	NM_001166412	64094	Hs.487200	NM_022138	HPRD:06244	SMOC2	DTDP1|MST117|MSTP117|MSTP140|SMAP2|bA270C4A.1|bA37D8.1|dJ421D16.1	SPARC related modular calcium binding 2	protein-coding	0.005495	0.338798
55134	chr6	11434968	11435353	+	0	NA	Intergenic	Intergenic	-52579	NR_073131	4739	Hs.37982	NM_006403	HPRD:11888	NEDD9	CAS-L|CAS2|CASL|CASS2|HEF1	neural precursor cell expressed, developmentally down-regulated 9	protein-coding	0.005195	0.406736
33745	chr2	75815064	75815498	+	0	NA	Intergenic	Intergenic	-18433	NM_032181	84141	Hs.302346	NM_032181	HPRD:07827	EVA1A	FAM176A|TMEM166	eva-1 homolog A (C. elegans)	protein-coding	0.009217	0.383908
25149	chr16	67514922	67515339	+	0	NA	promoter-TSS (NM_004691)	promoter-TSS (NM_004691)	-41	NM_004691	9114	Hs.106876	NM_004691	HPRD:06121	ATP6V0D1	ATP6D|ATP6DV|P39|VATX|VMA6|VPATPD	ATPase, H+ transporting, lysosomal 38kDa, V0 subunit d1	protein-coding	0.103118	0.665072
2077	chr1	64128000	64128375	+	0	NA	Intergenic	Intergenic	39300	NM_001172818	5236	Hs.1869	NM_002633	HPRD:01389	PGM1	CDG1T|GSD14	phosphoglucomutase 1	protein-coding	0.010667	0.553191
65760	chr8	120145534	120145732	+	0	NA	Intergenic	L2c|LINE|L2	66209	NM_006438	10584	Hs.176615	NM_006438		COLEC10	CLL1	collectin sub-family member 10 (C-type lectin)	protein-coding	0.010101	0.371859
42156	chr3	48443674	48443925	+	0	NA	Intergenic	Intergenic	27073	NM_002673	5364	Hs.476209	NM_002673	HPRD:03032	PLXNB1	PLEXIN-B1|PLXN5|SEP	plexin B1	protein-coding	0.031873	0.511905
24676	chr16	31153508	31154026	+	0	NA	intron (NM_001258290, intron 10 of 14)	CpG	-6616	NM_002773	5652	Hs.75799	NM_002773	HPRD:02895	PRSS8	CAP1|PROSTASIN	protease, serine, 8	protein-coding	0.084942	0.728324
66060	chr8	127929017	127929148	+	0	NA	Intergenic	Intergenic	-96317	NR_045262	100750225	Hs.571530	NR_045262	ENSG00000253438	PCAT1	PCA1|PCAT-1	prostate cancer associated transcript 1 (non-protein coding)	ncRNA	0	0.356061
57374	chr6	112294297	112294930	+	0	NA	Intergenic	Intergenic	-80665	NM_003880	8838	Hs.558428	NM_003880	HPRD:04550	WISP3	CCN6|LIBC|PPAC|PPD	WNT1 inducible signaling pathway protein 3	protein-coding	0.017378	0.468454
10573	chr11	9192099	9192271	+	0	NA	exon (NM_001243254, exon 9 of 23)	exon (NM_001243254, exon 9 of 23)	76275	NR_027713	283102	Hs.689472	NR_027713	ENSG00000213538	KRT8P41	-	keratin 8 pseudogene 41	pseudo	0.005814	0.491329
39086	chr20	46173096	46173228	+	0	NA	intron (NM_001174088, intron 1 of 22)	AluJb|SINE|Alu	42561	NM_001174088	8202	Hs.592142	NM_006534	HPRD:03570	NCOA3	ACTR|AIB-1|AIB1|CAGH16|CTG26|KAT13B|RAC3|SRC-3|SRC3|TNRC14|TNRC16|TRAM-1|bHLHe42|pCIP	nuclear receptor coactivator 3	protein-coding	0.007576	0.533835
1552	chr1	44172936	44173297	+	0	NA	promoter-TSS (NM_001270463)	promoter-TSS (NM_001270463)	-88	NR_073021	6487	Hs.597915	NM_006279	HPRD:05930	ST3GAL3	EIEE15|MRT12|SIAT6|ST3GALII|ST3GalIII|ST3N	ST3 beta-galactoside alpha-2,3-sialyltransferase 3	protein-coding	0.138504	0.743094
41450	chr3	23366384	23366519	+	0	NA	intron (NM_152653, intron 3 of 5)	intron (NM_152653, intron 3 of 5)	-9175	NR_039621	100616384		NR_039621		MIR548AC	-	microRNA 548ac	ncRNA	0.007407	0.360294
67157	chr9	29626935	29627059	+	0	NA	Intergenic	HAL1|LINE|L1	-413999	NM_001258282	158038	Hs.662661	NM_152570	HPRD:08715	LINGO2	LERN3|LRRN6C	leucine rich repeat and Ig domain containing 2	protein-coding	0.016129	0.28
30068	chr19	6372504	6372871	+	0	NA	5' UTR (NM_032306, exon 1 of 4)	5' UTR (NM_032306, exon 1 of 4)	243	NM_032306	84266	Hs.111099	NM_032306	HPRD:15425	ALKBH7	ABH7|SPATA11|UNQ6002	alkB, alkylation repair homolog 7 (E. coli)	protein-coding	0.057221	0.592391
24459	chr16	23434694	23435210	+	0	NA	intron (NM_153603, intron 7 of 16)	intron (NM_153603, intron 7 of 16)	29560	NM_153603	91949	Hs.185807	NM_153603	HPRD:07373	COG7	CDG2E	component of oligomeric golgi complex 7	protein-coding	0.021318	0.479691
61586	chr7	101930198	101930389	+	0	NA	intron (NM_020979, intron 1 of 6)	CpG	1940	NM_020979	10603	Hs.489448	NM_020979		SH2B2	APS	SH2B adaptor protein 2	protein-coding	0.151832	0.791667
43266	chr3	102074045	102074304	+	0	NA	Intergenic	ERVL-E-int|LTR|ERVL	-79685	NM_175056	131368	Hs.352213	NM_175056	HPRD:14048	ZPLD1	-	zona pellucida-like domain containing 1	protein-coding	0	0.380769
23195	chr15	79148211	79148375	+	0	NA	Intergenic	L1MB3|LINE|L1	-16830	NM_001265603	10933	Hs.374503	NM_006791	HPRD:09532	MORF4L1	Eaf3|HsT17725|MEAF3|MORFRG15|MRG15|S863-6	mortality factor 4 like 1	protein-coding	0.006098	0.321212
63004	chr7	155598234	155598487	+	0	NA	intron (NM_000193, intron 2 of 2)	CpG	6607	NM_000193	6469	Hs.164537	NM_000193		SHH	HHG1|HLP3|HPE3|MCOPCB5|SMMCI|TPT|TPTPS	sonic hedgehog	protein-coding	0.12253	0.732283
42008	chr3	44983824	44984302	+	0	NA	intron (NM_001135179, intron 3 of 6)	intron (NM_001135179, intron 3 of 6)	33611	NM_001135179	51304	Hs.61430	NM_016598		ZDHHC3	DHHC-3|GODZ|ZNF373	zinc finger, DHHC-type containing 3	protein-coding	0.006276	0.463466
37200	chr2	221364114	221364393	+	0	NA	Intergenic	Intergenic	-592967	NR_036228	100422959		NR_036228	miRBase:MI0015874	MIR4268	-	microRNA 4268	ncRNA	0.003584	0.503571
60398	chr7	42302600	42302790	+	0	NA	Intergenic	Intergenic	-26077	NM_000168	2737	Hs.21509	NM_000168	HPRD:01313	GLI3	ACLS|GCPS|GLI3-190|GLI3FL|PAP-A|PAPA|PAPA1|PAPB|PHS|PPDIV	GLI family zinc finger 3	protein-coding	0.031579	0.518325
23040	chr15	74689417	74689603	+	0	NA	Intergenic	Intergenic	14263	NR_106941	102465530		NR_106941		MIR6881	hsa-mir-6881	microRNA 6881	ncRNA	0.005376	0.497326
9612	chr10	105456170	105456758	+	0	NA	intron (NM_014631, intron 5 of 13)	intron (NM_014631, intron 5 of 13)	-50073	NR_038940	100505839	Hs.655149	NR_038940		SH3PXD2A-AS1	-	SH3PXD2A antisense RNA 1	ncRNA	0.010204	0.575552
35681	chr2	172815107	172815304	+	0	NA	intron (NM_003642, intron 4 of 10)	intron (NM_003642, intron 4 of 10)	36270	NR_027862	8520	Hs.632532	NM_003642	HPRD:04339	HAT1	KAT1	histone acetyltransferase 1	protein-coding	0	0.388889
61006	chr7	77055099	77055330	+	0	NA	TTS (NR_110073)	TTS (NR_110073)	-9497	NM_017439	54103	Hs.186649	NM_017439	HPRD:18671	GSAP	PION	gamma-secretase activating protein	protein-coding	0.012987	0.409483
52677	chr5	112538921	112539159	+	0	NA	intron (NM_001085377, intron 3 of 18)	intron (NM_001085377, intron 3 of 18)	91572	NM_002387	4163	Hs.593171	NM_002387	HPRD:01157	MCC	MCC1	mutated in colorectal cancers	protein-coding	0.042017	0.573222
32678	chr2	38414976	38415154	+	0	NA	Intergenic	Intergenic	56818	NR_027252	285154	Hs.353894	NM_173652	HPRD:14592	CYP1B1-AS1	C2orf58	CYP1B1 antisense RNA 1	ncRNA	0.022472	0.49162
45619	chr3	185447286	185447423	+	0	NA	intron (NM_001007225, intron 2 of 14)	Charlie1a|DNA|hAT-Charlie	16314	NR_027317	646600	Hs.647949	NR_027317	ENSG00000163915	C3orf65	-	chromosome 3 open reading frame 65	ncRNA	0.007299	0.318841
4292	chr1	167189656	167190205	+	0	NA	promoter-TSS (NM_002697)	promoter-TSS (NM_002697)	-136	NM_001198786	5451	Hs.283402	NM_002697	HPRD:01250	POU2F1	OCT1|OTF1|oct-1B	POU class 2 homeobox 1	protein-coding	0.08561	0.641818
71240	chrX	131353423	131353607	+	0	NA	promoter-TSS (NM_001271186)	promoter-TSS (NM_001271186)	-7	NM_001271187	57826	Hs.119889	NM_021183	HPRD:06706	RAP2C	-	RAP2C, member of RAS oncogene family	protein-coding	0.021739	0.578378
2664	chr1	86350445	86350561	+	0	NA	intron (NM_152890, intron 32 of 59)	L1MC2|LINE|L1	-176387	NM_017953	54680	Hs.5111	NM_017953	HPRD:08630	ZNHIT6	BCD1|C1orf181|NY-BR-75	zinc finger, HIT-type containing 6	protein-coding	0	0.401709
41972	chr3	43732095	43732819	+	0	NA	promoter-TSS (NM_016006)	promoter-TSS (NM_016006)	82	NM_016006	51099	Hs.19385	NM_016006		ABHD5	CDS|CGI58|IECN2|NCIE2	abhydrolase domain containing 5	protein-coding	0.129834	0.714483
71022	chrX	109330181	109330611	+	0	NA	intron (NM_032227, intron 3 of 6)	intron (NM_032227, intron 3 of 6)	5050	NR_039774	100616491		NR_039774		MIR3978	-	microRNA 3978	ncRNA	0	0.408353
8081	chr10	49814885	49815370	+	0	NA	intron (NR_045675, intron 2 of 10)	intron (NR_045675, intron 2 of 10)	-1951	NM_021226	58504	Hs.655672	NM_021226	HPRD:12476	ARHGAP22	RhoGAP2|RhoGap22	Rho GTPase activating protein 22	protein-coding	0.010309	0.528807
48785	chr4	129285796	129285947	+	0	NA	Intergenic	L2c|LINE|L2	-75887	NM_006320	10424	Hs.507910	NM_006320	HPRD:09665	PGRMC2	DG6|PMBP	progesterone receptor membrane component 2	protein-coding	0.013245	0.434211
36657	chr2	204414278	204414480	+	0	NA	Intergenic	Intergenic	-14321	NM_203365	65059	Hs.471162	NM_025252	HPRD:12356	RAPH1	ALS2CR18|ALS2CR9|LPD|PREL-2|PREL2|RMO1|RalGDS/AF-6	Ras association (RalGDS/AF-6) and pleckstrin homology domains 1	protein-coding	0	0.492611
61016	chr7	77608654	77608828	+	0	NA	Intergenic	MER34B|LTR|ERV1	139294	NM_001127357	57157	Hs.203965	NM_020432	HPRD:15130	PHTF2	-	putative homeodomain transcription factor 2	protein-coding	0.017241	0.502857
55117	chr6	11207364	11207824	+	0	NA	intron (NM_182966, intron 2 of 2)	(TG)n|Simple_repeat|Simple_repeat	25321	NM_182966	4739	Hs.37982	NM_006403	HPRD:11888	NEDD9	CAS-L|CAS2|CASL|CASS2|HEF1	neural precursor cell expressed, developmentally down-regulated 9	protein-coding	0.006522	0.396963
34371	chr2	111222885	111223228	+	0	NA	3' UTR (NM_033514, exon 3 of 3).2	3' UTR (NM_033514, exon 3 of 3).2	7596	NR_027467	96626	Hs.535619	NM_033514	HPRD:17277	LIMS3	PINCH-3	LIM and senescent cell antigen-like domains 3	protein-coding	0.020408	0.5
57870	chr6	131384231	131384822	+	0	NA	promoter-TSS (NM_001431)	promoter-TSS (NM_001431)	-64	NM_001199388	2037	Hs.486470	NM_001431	HPRD:09126	EPB41L2	4.1-G|4.1G	erythrocyte membrane protein band 4.1-like 2	protein-coding	0.098139	0.662162
38848	chr20	37063917	37064104	+	0	NA	promoter-TSS (NR_015366)	promoter-TSS (NR_015366)	8	NR_027241	388796	Hs.400876	NR_015366	ENSG00000196756	SNHG17	-	small nucleolar RNA host gene 17 (non-protein coding)	ncRNA	0.139037	0.670213
13855	chr11	134607163	134607433	+	0	NA	Intergenic	Intergenic	300922	NR_033852	283177	Hs.504390	NR_033852		LOC283177	-	uncharacterized LOC283177	ncRNA	0.022222	0.645756
52646	chr5	112122435	112122750	+	0	NA	intron (NM_001127511, intron 5 of 13)	AluSx|SINE|Alu	49036	NM_000038	324	Hs.158932	NM_000038	HPRD:01439	APC	BTPS2|DP2|DP2.5|DP3|GS|PPP1R46	adenomatous polyposis coli	protein-coding	0.009524	0.414557
20397	chr14	61727763	61728002	+	0	NA	Intergenic	Intergenic	20648	NM_001017970	161291	Hs.146180	NM_001017970	HPRD:18567	TMEM30B	CDC50B	transmembrane protein 30B	protein-coding	0.016736	0.445833
48646	chr4	124400065	124400271	+	0	NA	Intergenic	Intergenic	79523	NM_005841	10252	Hs.744854	NM_005841	HPRD:06782	SPRY1	hSPRY1	sprouty homolog 1, antagonist of FGF signaling (Drosophila)	protein-coding	0.014563	0.507246
46623	chr4	19885534	19885842	+	0	NA	Intergenic	Intergenic	-369499	NM_001289135	9353	Hs.29802	NM_004787	HPRD:04776	SLIT2	SLIL3|Slit-2	slit homolog 2 (Drosophila)	protein-coding	0	0.297735
2269	chr1	68345964	68346207	+	0	NA	intron (NR_040077, intron 1 of 9)	intron (NR_040077, intron 1 of 9)	-46930	NM_018841	55970	Hs.431101	NM_018841	HPRD:13592	GNG12	-	guanine nucleotide binding protein (G protein), gamma 12	protein-coding	0.00823	0.422131
35901	chr2	178628450	178628725	+	0	NA	intron (NM_001077197, intron 11 of 20)	MER91A|DNA|hAT-Tip100	124879	NM_001077196	50940	Hs.570273	NM_016953	HPRD:05391	PDE11A	PPNAD2	phosphodiesterase 11A	protein-coding	0.025455	0.57971
45025	chr3	161067610	161068003	+	0	NA	intron (NM_001040100, intron 2 of 2)	intron (NM_001040100, intron 2 of 2)	22065	NM_001040100	165679	Hs.369104	NM_145035		SPTSSB	ADMP|C3orf57|SSSPTB	serine palmitoyltransferase, small subunit B	protein-coding	0.007634	0.413706
25848	chr17	899763	900413	+	0	NA	promoter-TSS (NM_013337)	promoter-TSS (NM_013337)	-269	NM_013337	29928	Hs.745034	NM_013337		TIMM22	TEX4|TIM22	translocase of inner mitochondrial membrane 22 homolog (yeast)	protein-coding	0.101538	0.626728
6481	chr1	233200805	233201013	+	0	NA	intron (NM_014801, intron 23 of 33)	intron (NM_014801, intron 23 of 33)	114539	NM_032324	84284	Hs.642715	NM_032324		NTPCR	C1orf57|HCR-NTPase	nucleoside-triphosphatase, cancer-related	protein-coding	0.004808	0.38756
1478	chr1	42317398	42317616	+	0	NA	intron (NR_038260, intron 1 of 2)	intron (NR_038260, intron 1 of 2)	66871	NM_024503	59269	Hs.403972	NM_024503	HPRD:09442	HIVEP3	KBP-1|KBP1|KRC|SHN3|Schnurri-3|ZAS3|ZNF40C	human immunodeficiency virus type I enhancer binding protein 3	protein-coding	0.009174	0.488584
36684	chr2	205370800	205370962	+	0	NA	Intergenic	Charlie7|DNA|hAT-Charlie	-39635	NM_152526	117583	Hs.657382	NM_057177	HPRD:09795	PARD3B	ALS2CR19|PAR3B|PAR3L|PAR3LC|PAR3beta|Par3Lb	par-3 family cell polarity regulator beta	protein-coding	0.024691	0.417178
51537	chr5	67488126	67488380	+	0	NA	intron (NR_105003, intron 1 of 2)	intron (NR_105003, intron 1 of 2)	2549	NR_105003	102467655	Hs.544102	NR_105003		LOC102467655	-	uncharacterized LOC102467655	ncRNA	0.023622	0.443137
15564	chr12	63242201	63242651	+	0	NA	intron (NM_020700, intron 1 of 9)	intron (NM_020700, intron 1 of 9)	86239	NM_020700	57460	Hs.435479	NM_020700	ENSG00000111110	PPM1H	ARHCL1|NERPP-2C|URCC2	protein phosphatase, Mg2+/Mn2+ dependent, 1H	protein-coding	0.004444	0.436807
54981	chr6	5125369	5125635	+	0	NA	intron (NR_104417, intron 2 of 3)	intron (NR_104417, intron 2 of 3)	23054	NR_037462	100500900		NR_037462		MIR3691	-	microRNA 3691	ncRNA	0.011278	0.580524
23469	chr15	85923536	85924047	+	0	NA	promoter-TSS (NM_006738)	promoter-TSS (NM_006738)	-56	NM_007200	11214	Hs.459211	NM_006738	HPRD:05253	AKAP13	AKAP-13|AKAP-Lbc|ARHGEF13|BRX|HA-3|Ht31|LBC|PRKA13|PROTO-LB|PROTO-LBC|c-lbc|p47	A kinase (PRKA) anchor protein 13	protein-coding	0.099804	0.669922
12299	chr11	79652104	79652302	+	0	NA	Intergenic	Intergenic	-500508	NM_001098816	26011	Hs.213087	NM_001098816	ENSG00000149256	TENM4	Doc4|ODZ4|TNM4|Ten-M4	teneurin transmembrane protein 4	protein-coding	0.005051	0.351759
10255	chr11	207287	207764	+	0	NA	promoter-TSS (NM_016526)	promoter-TSS (NM_016526)	14	NM_021932	60626	Hs.592292	NM_021932	HPRD:12373	RIC8A	RIC8	RIC8 guanine nucleotide exchange factor A	protein-coding	0.102725	0.677824
28166	chr17	77022901	77023117	+	0	NA	intron (NR_049769, intron 1 of 3)	intron (NR_049769, intron 1 of 3)	728	NR_040018	100507410	Hs.666723	NR_040018	ENSG00000265096	C1QTNF1-AS1	-	C1QTNF1 antisense RNA 1	ncRNA	0.00463	0.451613
66509	chr8	144576358	144576599	+	0	NA	intron (NM_015117, intron 4 of 11)	intron (NM_015117, intron 4 of 11)	47142	NM_015117	23144	Hs.521915	NM_015117	HPRD:15697	ZC3H3	ZC3HDC3	zinc finger CCCH-type containing 3	protein-coding	0.029046	0.599174
15050	chr12	48296996	48297125	+	0	NA	intron (NM_001017535, intron 1 of 10)	intron (NM_001017535, intron 1 of 10)	1754	NM_001017536	7421	Hs.524368	NM_000376	HPRD:03463	VDR	NR1I1|PPP1R163	vitamin D (1,25- dihydroxyvitamin D3) receptor	protein-coding	0	0.530769
5826	chr1	217449428	217449580	+	0	NA	Intergenic	Intergenic	-138407	NM_001134285	2104	Hs.444225	NM_001438	HPRD:04274	ESRRG	ERR3|ERRgamma|NR3B3	estrogen-related receptor gamma	protein-coding	0.006579	0.333333
68427	chr9	102635787	102636233	+	0	NA	Intergenic	L3|LINE|CR1	32873	NR_038853	441461	Hs.163155	NR_038853	ENSG00000255145	STX17-AS1	-	STX17 antisense RNA 1	ncRNA	0.006726	0.387025
62564	chr7	135771555	135771841	+	0	NA	Intergenic	MLT1K|LTR|ERVL-MaLR	-109494	NM_001128619	767558	Hs.602015	NM_001128619		LUZP6	MPD6|MTPNUT	leucine zipper protein 6	protein-coding	0.01049	0.432056
19626	chr14	23564233	23564843	+	0	NA	promoter-TSS (NM_017924)	promoter-TSS (NM_017924)	-145	NM_017924	55017	Hs.525238	NM_017924	HPRD:16595	C14orf119	-	chromosome 14 open reading frame 119	protein-coding	0.081967	0.581015
58162	chr6	139293490	139293717	+	0	NA	intron (NM_031922, intron 1 of 19)	intron (NM_031922, intron 1 of 19)	15795	NM_001286611	85021	Hs.334603	NM_031922	HPRD:09687	REPS1	RALBP1	RALBP1 associated Eps domain containing 1	protein-coding	0.004405	0.377193
4790	chr1	184268451	184268824	+	0	NA	Intergenic	Intergenic	-87513	NM_030806	81563	Hs.497159	NM_030806	HPRD:12721	C1orf21	PIG13	chromosome 1 open reading frame 21	protein-coding	0.002681	0.403743
3652	chr1	146066451	146066716	+	0	NA	promoter-TSS (NM_001101663)	promoter-TSS (NM_001101663)	-327	NM_001101663	200030	Hs.721588	NM_183372	HPRD:14123	NBPF11	NBPF24	neuroblastoma breakpoint family, member 11	protein-coding	0.007547	0.349624
57742	chr6	127687488	127688092	+	0	NA	Intergenic	MER66B|LTR|ERV1	-23036	NM_001105545	55862	Hs.486410	NM_018479	HPRD:13260	ECHDC1	HEL-S-76|MMCD|dJ351K20.2	enoyl CoA hydratase domain containing 1	protein-coding	0.008278	0.467769
13526	chr11	125272436	125272629	+	0	NA	intron (NM_022062, intron 7 of 12)	L2b|LINE|L2	93674	NM_005103	9638	Hs.224008	NM_005103	HPRD:09212	FEZ1	-	fasciculation and elongation protein zeta 1 (zygin I)	protein-coding	0.005181	0.515464
35300	chr2	159456737	159457242	+	0	NA	intron (NM_001005476, intron 3 of 20)	intron (NM_001005476, intron 3 of 20)	143513	NM_001005476	8502	Hs.407580	NM_003628	HPRD:05043	PKP4	p0071	plakophilin 4	protein-coding	0.005941	0.369565
56932	chr6	88432677	88433274	+	0	NA	Intergenic	Intergenic	-20990	NM_018064	55122	Hs.485915	NM_018064	HPRD:12864	AKIRIN2	C6orf166|FBI1|dJ486L4.2	akirin 2	protein-coding	0.008375	0.453177
6453	chr1	232622318	232622670	+	0	NA	intron (NM_020808, intron 3 of 20)	intron (NM_020808, intron 3 of 20)	28749	NM_020808	57568	Hs.745009	NM_020808	HPRD:15346	SIPA1L2	SPAL2	signal-induced proliferation-associated 1 like 2	protein-coding	0.002841	0.385269
60085	chr7	31162296	31162544	+	0	NA	Intergenic	Intergenic	70344	NM_001199636	117	Hs.377783	NM_001118	HPRD:00045	ADCYAP1R1	PAC1|PAC1R|PACAPR|PACAPRI	adenylate cyclase activating polypeptide 1 (pituitary) receptor type I	protein-coding	0.012097	0.51004
31446	chr19	56110272	56110748	+	0	NA	intron (NM_032836, intron 1 of 2)	intron (NM_032836, intron 1 of 2)	383	NM_032836	84922	Hs.515617	NM_032836	HPRD:07870	FIZ1	ZNF798	FLT3-interacting zinc finger 1	protein-coding	0.029412	0.643606
8383	chr10	63991211	63991438	+	0	NA	intron (NM_145307, intron 6 of 11)	intron (NM_145307, intron 6 of 11)	37298	NM_145307	219790	Hs.58559	NM_145307	HPRD:17863	RTKN2	PLEKHK1|bA531F24.1	rhotekin 2	protein-coding	0	0.324561
30223	chr19	11205766	11205976	+	0	NA	intron (NM_001195799, intron 1 of 16)	intron (NM_001195799, intron 1 of 16)	5833	NM_001195800	3949	Hs.213289	NM_000527	HPRD:06091	LDLR	FH|FHC|LDLCQ2	low density lipoprotein receptor	protein-coding	0.02381	0.464455
20798	chr14	74318382	74318745	+	0	NA	promoter-TSS (NM_001146155)	promoter-TSS (NM_001146155)	16	NM_001146155	145482	Hs.632344	NM_152444	HPRD:09782	PTGR2	HEL-S-298|PGR2|ZADH1	prostaglandin reductase 2	protein-coding	0.085399	0.645604
726	chr1	21856990	21857121	+	0	NA	intron (NM_001127501, intron 1 of 10)	intron (NM_001127501, intron 1 of 10)	21197	NM_001177520	249	Hs.75431	NM_000478	HPRD:01377	ALPL	AP-TNAP|APTNAP|HOPS|TNAP|TNSALP	alkaline phosphatase, liver/bone/kidney	protein-coding	0.007634	0.545455
59410	chr7	3366033	3366213	+	0	NA	intron (NM_152744, intron 1 of 44)	L1ME3A|LINE|L1	25043	NM_152744	221935	Hs.653013	NM_152744	HPRD:07388	SDK1	-	sidekick cell adhesion molecule 1	protein-coding	0.005556	0.364641
70271	chrX	31356813	31357066	+	0	NA	intron (NM_004022, intron 18 of 33)	intron (NM_004022, intron 18 of 33)	-71915	NM_004016	1756	Hs.495912	NM_000109	HPRD:02303	DMD	BMD|CMD3B|DXS142|DXS164|DXS206|DXS230|DXS239|DXS268|DXS269|DXS270|DXS272|MRX85	dystrophin	protein-coding	0.007905	0.42126
55156	chr6	11869968	11870234	+	0	NA	Intergenic	Intergenic	-90821	NM_032744	84830	Hs.126409	NM_032744	HPRD:12836	ADTRP	AIG1L|C6orf105|dJ413H6.1	androgen-dependent TFPI-regulating protein	protein-coding	0.011278	0.479401
53561	chr5	141595421	141595871	+	0	NA	Intergenic	Intergenic	107322	NM_030571	80762	Hs.9788	NM_030571	HPRD:14816	NDFIP1	N4WBP5	Nedd4 family interacting protein 1	protein-coding	0.013333	0.509978
7179	chr10	10647528	10647701	+	0	NA	Intergenic	Intergenic	-143302	NR_120637	101928322	Hs.576789	NR_120637		LOC101928322	-	uncharacterized LOC101928322	ncRNA	0.023121	0.465517
37989	chr2	242088816	242089124	+	0	NA	promoter-TSS (NM_001282410)	promoter-TSS (NM_001282410)	-18	NM_001282413	5510	Hs.36587	NM_002712	HPRD:04192	PPP1R7	SDS22	protein phosphatase 1, regulatory subunit 7	protein-coding	0.090909	0.621359
22905	chr15	70705419	70705597	+	0	NA	Intergenic	Intergenic	289112	NM_001008224	55075	Hs.108049	NM_018003	HPRD:11657	UACA	NUCLING	uveal autoantigen with coiled-coil domains and ankyrin repeats	protein-coding	0.011236	0.541899
33975	chr2	96099205	96099429	+	0	NA	Intergenic	Intergenic	30869	NM_016044	51011	Hs.531247	NM_016044	HPRD:13287	FAHD2A	-	fumarylacetoacetate hydrolase domain containing 2A	protein-coding	0.013393	0.386667
31717	chr2	8284996	8285278	+	0	NA	intron (NR_034135, intron 7 of 8)	intron (NR_034135, intron 7 of 8)	-168192	NR_015405	339788	Hs.46864	NR_015405	ENSG00000235665	LINC00298	-	long intergenic non-protein coding RNA 298	ncRNA	0.007092	0.416961
67053	chr9	21318394	21318558	+	0	NA	Intergenic	Intergenic	-13164	NM_002169	3442	Hs.37113	NM_002169	HPRD:00953	IFNA5	IFN-alpha-5|IFN-alphaG|INA5|INFA5|leIF G	interferon, alpha 5	protein-coding	0.018293	0.442424
22243	chr15	49170496	49170627	+	0	NA	exon (NM_014335, exon 1 of 1)	exon (NM_014335, exon 1 of 1)	271	NM_014335	23741	Hs.255973	NM_014335	HPRD:06907	EID1	C15orf3|CRI1|EID-1|IRO45620|PTD014|RBP21	EP300 interacting inhibitor of differentiation 1	protein-coding	0.068702	0.704545
33537	chr2	69799965	69800164	+	0	NA	intron (NM_014911, intron 2 of 21)	intron (NM_014911, intron 2 of 21)	-52761	NR_003705	100124535	Hs.693447	NR_003705		SNORA36C	-	small nucleolar RNA, H/ACA box 36C	snoRNA	0.015075	0.485
13917	chr12	2042549	2042766	+	0	NA	intron (NR_036546, intron 1 of 1)	intron (NR_036546, intron 1 of 1)	3085	NR_036546	100271702	Hs.737031	NR_036546	ENSG00000235049	LINC00940	-	long intergenic non-protein coding RNA 940	ncRNA	0.041475	0.536697
63437	chr8	17324532	17324923	+	0	NA	Intergenic	Intergenic	-29870	NM_001008539	6542	Hs.448520	NM_003046	HPRD:03524	SLC7A2	ATRC2|CAT2|HCAT2	solute carrier family 7 (cationic amino acid transporter, y+ system), member 2	protein-coding	0.015345	0.431122
29561	chr18	61442439	61442747	+	0	NA	promoter-TSS (NM_003784)	promoter-TSS (NM_003784)	-16	NM_001261831	8710	Hs.138202	NM_003784	HPRD:04524	SERPINB7	MEGSIN|PPKN|TP55	serpin peptidase inhibitor, clade B (ovalbumin), member 7	protein-coding	0	0.385113
32531	chr2	33402720	33402982	+	0	NA	intron (NM_000627, intron 1 of 29)	intron (NM_000627, intron 1 of 29)	43187	NM_001166266	4052	Hs.619315	NM_000627	HPRD:01039	LTBP1	-	latent transforming growth factor beta binding protein 1	protein-coding	0	0.353612
22529	chr15	59484125	59484419	+	0	NA	intron (NM_004998, intron 17 of 27)	intron (NM_004998, intron 17 of 27)	-14743	NM_033195	92483	Hs.307052	NM_033195	HPRD:13981	LDHAL6B	LDH6B|LDHAL6|LDHL	lactate dehydrogenase A-like 6B	protein-coding	0.017007	0.450847
68177	chr9	95823209	95823428	+	0	NA	intron (NM_001287007, intron 1 of 2)	intron (NM_001287007, intron 1 of 2)	2348	NM_145006	203328	Hs.88417	NM_145006	HPRD:15453	SUSD3	-	sushi domain containing 3	protein-coding	0.013699	0.568182
27324	chr17	53653575	53653822	+	0	NA	Intergenic	L2a|LINE|L2	146527	NM_018286	55273	Hs.173233	NM_018286	HPRD:07719	TMEM100	-	transmembrane protein 100	protein-coding	0.016194	0.447581
27049	chr17	41438150	41438751	+	0	NA	Intergenic	CpG	27816	NR_027412	100130581	Hs.546897	NR_027412	ENSG00000188825	LINC00910	-	long intergenic non-protein coding RNA 910	ncRNA	0.088186	0.511628
21106	chr14	89029226	89030000	+	0	NA	promoter-TSS (NM_207661)	promoter-TSS (NM_207661)	-78	NM_207661	79882	Hs.686171	NM_024824	HPRD:13348	ZC3H14	MSUT-2|NY-REN-37|SUT2|UKp68	zinc finger CCCH-type containing 14	protein-coding	0.121447	0.726452
58247	chr6	141884026	141884338	+	0	NA	Intergenic	Intergenic	525754	NM_002511	4829	Hs.654478	NM_002511	HPRD:01211	NMBR	BB1	neuromedin B receptor	protein-coding	0.009615	0.405751
44701	chr3	151877186	151877496	+	0	NA	Intergenic	Intergenic	-108488	NM_021038	4154	Hs.201858	NM_021038	HPRD:07355	MBNL1	EXP|EXP35|EXP40|EXP42|MBNL	muscleblind-like splicing regulator 1	protein-coding	0.006452	0.350482
40630	chr22	36407021	36407308	+	0	NA	intron (NM_001082579, intron 1 of 13)	intron (NM_001082579, intron 1 of 13)	17421	NM_001082579	23543	Hs.282998	NM_014309	HPRD:15231	RBFOX2	FOX2|Fox-2|HNRBP2|HRNBP2|RBM9|RTA|dJ106I20.3|fxh	RNA binding protein, fox-1 homolog (C. elegans) 2	protein-coding	0.006969	0.4375
7699	chr10	30465218	30465397	+	0	NA	Intergenic	MLT1I|LTR|ERVL-MaLR	-35474	NR_120653	101929279	Hs.559153	NR_120653		LOC101929279	-	uncharacterized LOC101929279	ncRNA	0.011173	0.394444
24241	chr16	15068604	15069333	+	0	NA	5' UTR (NM_001285449, exon 1 of 17)	5' UTR (NM_001285449, exon 1 of 17)	148	NM_001285450	23042	Hs.370781	NM_015027	HPRD:13789	PDXDC1	LP8165	pyridoxal-dependent decarboxylase domain containing 1	protein-coding	0.098765	0.70274
15133	chr12	50419178	50419565	+	0	NA	promoter-TSS (NM_001126104)	promoter-TSS (NM_001126104)	-64	NM_013277	29127	Hs.505469	NM_013277	HPRD:05402	RACGAP1	CYK4|HsCYK-4|ID-GAP|MgcRacGAP	Rac GTPase activating protein 1	protein-coding	0.069767	0.543814
14601	chr12	25347961	25348326	+	0	NA	promoter-TSS (NM_001204102)	promoter-TSS (NM_001204102)	-7	NM_001001660	144363	Hs.209151	NM_001001660	HPRD:14067	LYRM5	-	LYR motif containing 5	protein-coding	0.087671	0.636612
49024	chr4	141728976	141729342	+	0	NA	Intergenic	Intergenic	-51688	NM_015130	23158	Hs.480819	NM_015130	HPRD:11115	TBC1D9	MDR1	TBC1 domain family, member 9 (with GRAM domain)	protein-coding	0.002732	0.378747
20421	chr14	62083374	62083541	+	0	NA	intron (NR_039985, intron 1 of 2)	intron (NR_039985, intron 1 of 2)	-46086	NR_110416	101927780	Hs.254789	NR_110416	ENSG00000250548	LOC101927780	-	uncharacterized LOC101927780	ncRNA	0.005988	0.446429
44335	chr3	140661282	140661619	+	0	NA	intron (NM_001104647, intron 1 of 6)	CpG	788	NM_001104647	55186	Hs.144130	NM_018155	HPRD:07688	SLC25A36	PNC2	solute carrier family 25 (pyrimidine nucleotide carrier ), member 36	protein-coding	0.094955	0.656805
12785	chr11	102860195	102860418	+	0	NA	Intergenic	Intergenic	-33843	NM_002427	4322	Hs.2936	NM_002427	HPRD:02522	MMP13	CLG3|MANDP1|MMP-13	matrix metallopeptidase 13 (collagenase 3)	protein-coding	0.008969	0.410714
12078	chr11	73006284	73006709	+	0	NA	intron (NM_001277208, intron 1 of 1)	intron (NM_001277208, intron 1 of 1)	-13167	NM_014786	9828	Hs.533719	NM_014786	HPRD:10658	ARHGEF17	P164RHOGEF|TEM4|p164-RhoGEF	Rho guanine nucleotide exchange factor (GEF) 17	protein-coding	0.016471	0.511737
6205	chr1	226312986	226313122	+	0	NA	Intergenic	Intergenic	61369	NM_022735	64746	Hs.520207	NM_022735	HPRD:08432	ACBD3	GCP60|GOCAP1|GOLPH1|PAP7	acyl-CoA binding domain containing 3	protein-coding	0.044118	0.620438
56175	chr6	44635005	44635321	+	0	NA	Intergenic	Intergenic	231785	NR_039785	100616352		NR_039785		MIR4642	-	microRNA 4642	ncRNA	0.009494	0.44795
33386	chr2	65180071	65180412	+	0	NA	Intergenic	L1MB3|LINE|L1	-20660	NR_036586	400958	Hs.591565	NR_036586		LOC400958	-	uncharacterized LOC400958	ncRNA	0.005865	0.345029
19802	chr14	32670931	32671086	+	0	NA	promoter-TSS (NR_125730).3	promoter-TSS (NR_125730).3	-243	NR_125730	103625684		NR_125730		RNU6-2	U6-2	RNA, U6 small nuclear 2	snRNA	0.090323	0.660256
68812	chr9	116935548	116935713	+	0	NA	intron (NM_032888, intron 3 of 60)	intron (NM_032888, intron 3 of 60)	17399	NM_032888	85301	Hs.494892	NM_032888		COL27A1	STLS	collagen, type XXVII, alpha 1	protein-coding	0.042424	0.512048
21366	chr14	96655695	96656061	+	0	NA	Intergenic	(TG)n|Simple_repeat|Simple_repeat	-15257	NM_000623	624	Hs.654542	NM_000623	HPRD:00213	BDKRB2	B2R|BK-2|BK2|BKR2|BRB2	bradykinin receptor B2	protein-coding	0.030055	0.585831
40982	chr3	5019963	5021285	+	0	NA	promoter-TSS (NM_003670)	promoter-TSS (NM_003670)	-473	NM_003670	8553	Hs.744856	NM_003670	HPRD:16050	BHLHE40	BHLHB2|DEC1|HLHB2|SHARP-2|STRA13|Stra14	basic helix-loop-helix family, member e40	protein-coding	0.085477	0.706727
9449	chr10	101705091	101705394	+	0	NA	intron (NR_024130, intron 2 of 4)	MER99|DNA|hAT?	18276	NR_024130	100188954	Hs.656104	NR_024130		DNMBP-AS1	NCRNA00093|bA287G8.2	DNMBP antisense RNA 1	ncRNA	0.006601	0.378289
67459	chr9	68725949	68726803	+	0	NA	promoter-TSS (NR_034006)	promoter-TSS (NR_034006)	-165	NR_034006	100132352	Hs.231861	NR_034006		LOC100132352	-	FSHD region gene 1 pseudogene	pseudo	0.077283	0.643275
46196	chr4	2667531	2667803	+	0	NA	intron (NR_046335, intron 10 of 18)	AluYc|SINE|Alu	40508	NM_001256666	8603	Hs.652364	NM_003704	HPRD:09850	FAM193A	C4orf8	family with sequence similarity 193, member A	protein-coding	0.018382	0.47619
5141	chr1	199241747	199242191	+	0	NA	Intergenic	Intergenic	-253876	NR_110525	102800316	Hs.568480	NR_110525		LINC01222	TCONS_00000112	long intergenic non-protein coding RNA 1222	ncRNA	0.006757	0.386517
46280	chr4	5724125	5724410	+	0	NA	intron (NM_153717, intron 2 of 20)	intron (NM_153717, intron 2 of 20)	11343	NM_153717	2121	Hs.646899	NM_014556	HPRD:05319	EVC	DWF-1|EVC1|EVCL	Ellis van Creveld syndrome	protein-coding	0.014035	0.503497
10362	chr11	3174662	3174991	+	0	NA	intron (NM_145638, intron 1 of 20)	intron (NM_145638, intron 1 of 20)	11756	NM_020896	114879	Hs.436166	NM_020896	HPRD:09475	OSBPL5	OBPH1|ORP5	oxysterol binding protein-like 5	protein-coding	0.024316	0.533333
15004	chr12	47219674	47219897	+	0	NA	promoter-TSS (NM_001143824)	promoter-TSS (NM_001143824)	-5	NM_018018	55089	Hs.446077	NM_018018	HPRD:12159	SLC38A4	ATA3|NAT3|PAAT	solute carrier family 38, member 4	protein-coding	0.076233	0.678571
952	chr1	27472484	27472755	+	0	NA	intron (NM_003047, intron 1 of 11)	intron (NM_003047, intron 1 of 11)	9002	NR_046474	6548	Hs.91389	NM_003047	HPRD:00123	SLC9A1	APNH|NHE-1|NHE1|PPP1R143	solute carrier family 9, subfamily A (NHE1, cation proton antiporter 1), member 1	protein-coding	0.01845	0.558824
70258	chrX	30671092	30671637	+	0	NA	promoter-TSS (NM_203391)	promoter-TSS (NM_203391)	-112	NM_203391	2710	Hs.1466	NM_000167	HPRD:08363	GK	GK1|GKD	glycerol kinase	protein-coding	0.100917	0.70696
4498	chr1	173381201	173381473	+	0	NA	intron (NR_037845, intron 2 of 2)	LTR16E1|LTR|ERVL	64957	NR_037845	100506023	Hs.731284	NR_037845		LOC100506023	-	uncharacterized LOC100506023	ncRNA	0.007353	0.47619
9636	chr10	105814335	105814591	+	0	NA	intron (NM_000494, intron 20 of 55)	intron (NM_000494, intron 20 of 55)	-6519	NR_030760	100126326		NR_030760		MIR936	MIRN936|hsa-mir-936	microRNA 936	ncRNA	0.019531	0.544747
37670	chr2	234352246	234352467	+	0	NA	intron (NM_152879, intron 10 of 29)	intron (NM_152879, intron 10 of 29)	55556	NM_003648	8527	Hs.471675	NM_003648	HPRD:03492	DGKD	DGKdelta|dgkd-2	diacylglycerol kinase, delta 130kDa	protein-coding	0.0181	0.481982
36042	chr2	182880168	182880315	+	0	NA	intron (NM_001080545, intron 2 of 4)	L1MA3|LINE|L1	29690	NM_001261425	151242	Hs.10941	NM_001080545	ENSG00000150722	PPP1R1C	IPP5	protein phosphatase 1, regulatory (inhibitor) subunit 1C	protein-coding	0	0.47973
66447	chr8	142011269	142011795	+	0	NA	promoter-TSS (NM_005607)	promoter-TSS (NM_005607)	-120	NM_001199649	5747	Hs.395482	NM_005607	HPRD:02859	PTK2	FADK|FAK|FAK1|FRNK|PPP1R71|p125FAK|pp125FAK	protein tyrosine kinase 2	protein-coding	0.148289	0.757116
56234	chr6	47382724	47382903	+	0	NA	Intergenic	Intergenic	-62712	NM_012120	23607	Hs.485518	NM_012120	HPRD:05026	CD2AP	CMS	CD2-associated protein	protein-coding	0.01676	0.455556
71364	chrX	146994139	146994316	+	0	NA	intron (NR_024499, intron 1 of 1)	intron (NR_024499, intron 1 of 1)	758	NM_001185081	2332	Hs.103183	NM_002024	HPRD:02398	FMR1	FMRP|FRAXA|POF|POF1	fragile X mental retardation 1	protein-coding	0.056497	0.601124
69508	chr9	137516699	137517031	+	0	NA	Intergenic	Intergenic	-16786	NM_001278074	1289	Hs.210283	NM_000093	HPRD:00368	COL5A1	-	collagen, type V, alpha 1	protein-coding	0.009036	0.561562
51730	chr5	73838985	73839655	+	0	NA	Intergenic	Intergenic	-96528	NM_001292004	3074	Hs.69293	NM_000521	HPRD:06043	HEXB	ENC-1AS|HEL-248	hexosaminidase B (beta polypeptide)	protein-coding	0.01791	0.505216
20859	chr14	75745153	75745305	+	0	NA	promoter-TSS (NM_005252)	promoter-TSS (NM_005252)	-252	NM_005252	2353	Hs.25647	NM_005252	HPRD:01275	FOS	AP-1|C-FOS|p55	FBJ murine osteosarcoma viral oncogene homolog	protein-coding	0.046053	0.620915
42629	chr3	63979392	63979572	+	0	NA	intron (NM_001128149, intron 7 of 8)	intron (NM_001128149, intron 7 of 8)	-10216	NR_038286	100507062	Hs.152536	NR_038286	ENSG00000239653	PSMD6-AS2	-	PSMD6 antisense RNA 2	ncRNA	0.005556	0.558011
61592	chr7	102073864	102074108	+	0	NA	promoter-TSS (NM_032831)	promoter-TSS (NM_032831)	9	NM_032831	80228	Hs.363308	NM_032831	HPRD:09860	ORAI2	C7orf19|CBCIP2|MEM142B|TMEM142B	ORAI calcium release-activated calcium modulator 2	protein-coding	0.159836	0.832653
45468	chr3	179372284	179372459	+	0	NA	intron (NM_003940, intron 1 of 20)	intron (NM_003940, intron 1 of 20)	1438	NM_003940	8975	Hs.175322	NM_003940	HPRD:04666	USP13	ISOT3|IsoT-3	ubiquitin specific peptidase 13 (isopeptidase T-3)	protein-coding	0.022857	0.471591
20224	chr14	55865427	55865763	+	0	NA	intron (NM_014924, intron 1 of 9)	intron (NM_014924, intron 1 of 9)	12981	NM_014924	22863	Hs.414809	NM_014924	HPRD:13820	ATG14	ATG14L|BARKOR|KIAA0831	autophagy related 14	protein-coding	0.005952	0.406528
60694	chr7	55347715	55347925	+	0	NA	Intergenic	Intergenic	-24492	NR_110426	102725541	Hs.590524	NR_110426		ELDR	Fabl|LINC01156	EGFR long non-coding downstream RNA	ncRNA	0.009524	0.549763
54737	chr5	180648894	180649564	+	0	NA	TTS (NR_039781)	TTS (NR_039781)	404	NR_039781	100616342		NR_039781	miRBase:MI0017265	MIR4638	-	microRNA 4638	ncRNA	0.056716	0.536513
51364	chr5	57755723	57756398	+	0	NA	promoter-TSS (NM_001252226)	promoter-TSS (NM_001252226)	-94	NM_001252226	10769	Hs.398157	NM_006622	HPRD:06118	PLK2	SNK|hPlk2|hSNK	polo-like kinase 2	protein-coding	0.12	0.710059
45538	chr3	183735638	183736185	+	0	NA	promoter-TSS (NM_005688)	promoter-TSS (NM_005688)	-184	NM_001023587	10057	Hs.368563	NM_005688	HPRD:06898	ABCC5	ABC33|EST277145|MOAT-C|MOATC|MRP5|SMRP|pABC11	ATP-binding cassette, sub-family C (CFTR/MRP), member 5	protein-coding	0.080439	0.624088
5949	chr1	221274000	221274162	+	0	NA	Intergenic	Intergenic	-220599	NR_046901	100873924	Hs.645593	NR_046901		HLX-AS1	-	HLX antisense RNA 1	ncRNA	0.006173	0.411043
30496	chr19	19779456	19779866	+	0	NA	promoter-TSS (NM_033204)	promoter-TSS (NM_033204)	64	NM_033204	94039	Hs.63187	NM_033204		ZNF101	HZF12	zinc finger protein 101	protein-coding	0.07561	0.659367
64823	chr8	81877609	81877963	+	0	NA	Intergenic	Intergenic	-90770	NM_001033723	619279	Hs.434957	NM_032651	ENSG00000164684	ZNF704	Gig1	zinc finger protein 704	protein-coding	0.008475	0.405634
37528	chr2	230845459	230845942	+	0	NA	intron (NM_174899, intron 2 of 3)	intron (NM_174899, intron 2 of 3)	58493	NM_174899	130888	Hs.140666	NM_174899	HPRD:16443	FBXO36	Fbx36	F-box protein 36	protein-coding	0.014493	0.516529
12525	chr11	92733616	92734026	+	0	NA	Intergenic	Tigger7|DNA|TcMar-Tigger	31032	NM_005959	4544	Hs.569039	NM_005959	HPRD:02882	MTNR1B	FGQTL2|MEL-1B-R|MT2	melatonin receptor 1B	protein-coding	0.002439	0.377129
12492	chr11	88712869	88713160	+	0	NA	intron (NM_001143831, intron 1 of 8)	intron (NM_001143831, intron 1 of 8)	68226	NM_001143831	2915	Hs.147361	NM_000842	ENSG00000168959	GRM5	GPRC1E|MGLUR5|PPP1R86|mGlu5	glutamate receptor, metabotropic 5	protein-coding	0.006873	0.400685
8729	chr10	78011296	78012314	+	0	NA	intron (NM_032024, intron 4 of 5)	intron (NM_032024, intron 4 of 5)	469286	NM_032024	83938	Hs.118161	NM_032024	HPRD:12560	C10orf11	OCA5|OCA7	chromosome 10 open reading frame 11	protein-coding	0.018664	0.446516
15385	chr12	57118905	57119424	+	0	NA	promoter-TSS (NR_045277)	promoter-TSS (NR_045277)	-98	NR_045277	4666	Hs.505735	NM_005594	HPRD:03137	NACA	NACA1|skNAC	nascent polypeptide-associated complex alpha subunit	protein-coding	0.075145	0.590385
65327	chr8	103741874	103742375	+	0	NA	Intergenic	Intergenic	-73994	NM_005655	7071	Hs.435001	NM_005655	HPRD:03527	KLF10	EGR-alpha|EGRA|TIEG|TIEG1	Kruppel-like factor 10	protein-coding	0.023952	0.559761
15036	chr12	48099496	48099972	+	0	NA	intron (NM_024604, intron 1 of 16)	CpG	110	NM_001146075	79657	Hs.437855	NM_024604		RPAP3	-	RNA polymerase II associated protein 3	protein-coding	0.111345	0.702306
3948	chr1	154568214	154568395	+	0	NA	intron (NM_015841, intron 6 of 14)	Tigger3b|DNA|TcMar-Tigger	10472	NM_001193495	103	Hs.12341	NM_001111	HPRD:07528	ADAR	ADAR1|AGS6|DRADA|DSH|DSRAD|G1P1|IFI-4|IFI4|K88DSRBP|P136	adenosine deaminase, RNA-specific	protein-coding	0.005525	0.434066
66617	chr9	1980010	1980330	+	0	NA	Intergenic	Intergenic	-35049	NM_003070	6595	Hs.298990	NM_003070	HPRD:02483	SMARCA2	BAF190|BRM|NCBRS|SNF2|SNF2L2|SNF2LA|SWI2|Sth1p|hBRM|hSNF2a	SWI/SNF related, matrix associated, actin dependent regulator of chromatin, subfamily a, member 2	protein-coding	0.015625	0.485981
55009	chr6	6737496	6737758	+	0	NA	Intergenic	Intergenic	-114568	NR_026970	285780	Hs.655737	NM_173675	HPRD:08165	LY86-AS1	LY86-AS|LY86AS	LY86 antisense RNA 1	ncRNA	0.026718	0.593156
30975	chr19	43686510	43686713	+	0	NA	intron (NM_002781, intron 2 of 5)	LTR8A|LTR|ERV1	4077	NM_001130014	5673	Hs.654415	NM_002781	HPRD:08894	PSG5	FL-NCA-3|PSG	pregnancy specific beta-1-glycoprotein 5	protein-coding	0.009852	0.436275
55240	chr6	14355455	14355730	+	0	NA	Intergenic	Intergenic	-69907	NR_108096	102216342	Hs.563409	NR_108096		LINC01108	LncRNA-ES1	long intergenic non-protein coding RNA 1108	ncRNA	0.014545	0.431159
51273	chr5	54830287	54831096	+	0	NA	promoter-TSS (NR_001575)	promoter-TSS (NR_001575)	215	NM_003711	8611	Hs.696231	NM_003711	HPRD:06178	PPAP2A	LLP1a|LPP1|PAP-2a|PAP2	phosphatidic acid phosphatase type 2A	protein-coding	0.117429	0.735802
31745	chr2	9034407	9034710	+	0	NA	intron (NM_138799, intron 4 of 12)	intron (NM_138799, intron 4 of 12)	-56803	NM_020738	57498	Hs.9873	NM_020738	HPRD:17235	KIDINS220	ARMS	kinase D-interacting substrate, 220kDa	protein-coding	0.016502	0.463816
24375	chr16	20880226	20880468	+	0	NA	intron (NM_173475, intron 1 of 2)	intron (NM_173475, intron 1 of 2)	-31210	NM_020424	57149	Hs.745012	NM_020424	HPRD:14254	LYRM1	A211C6.1	LYR motif containing 1	protein-coding	0.012397	0.633745
32209	chr2	24163196	24163829	+	0	NA	5' UTR (NM_181713, exon 1 of 7)	5' UTR (NM_181713, exon 1 of 7)	136	NM_181713	165324	Hs.591576	NM_181713		UBXN2A	UBXD4	UBX domain protein 2A	protein-coding	0.148499	0.763407
49858	chr4	177240837	177241399	+	0	NA	promoter-TSS (NM_021928)	promoter-TSS (NM_021928)	28	NM_021928	60559	Hs.42194	NM_021928	HPRD:08001	SPCS3	PRO3567|SPC22/23|SPC3|YLR066W	signal peptidase complex subunit 3 homolog (S. cerevisiae)	protein-coding	0.140569	0.685613
25903	chr17	2302897	2303125	+	0	NA	intron (NM_020310, intron 1 of 5)	CpG	1247	NM_020310	4335	Hs.626579	NM_020310	HPRD:04331	MNT	MAD6|MXD6|ROX|bHLHd3	MAX network transcriptional repressor	protein-coding	0.118421	0.755459
70370	chrX	40506660	40507055	+	0	NA	promoter-TSS (NM_144970)	promoter-TSS (NM_144970)	-38	NM_144970	159013	Hs.495961	NM_144970		CXorf38	-	chromosome X open reading frame 38	protein-coding	0.103797	0.664141
50184	chr4	187112058	187113501	+	0	NA	promoter-TSS (NR_046264)	promoter-TSS (NR_046264)	105	NM_207352	285440	Hs.587231	NM_207352		CYP4V2	BCD|CYP4AH1	cytochrome P450, family 4, subfamily V, polypeptide 2	protein-coding	0.097713	0.700139
24952	chr16	57625115	57625595	+	0	NA	Intergenic	Intergenic	-28250	NM_001290142	9289	Hs.513633	NM_005682	HPRD:06824	GPR56	BFPP|BPPR|TM7LN4|TM7XN1	G protein-coupled receptor 56	protein-coding	0.014583	0.546778
7163	chr10	9823701	9823945	+	0	NA	Intergenic	Intergenic	-276862	NR_120636	101928298	Hs.385576	NR_120636	ENSG00000224788	LOC101928298	-	uncharacterized LOC101928298	ncRNA	0.008197	0.408163
64479	chr8	62008768	62008911	+	0	NA	Intergenic	Intergenic	-128532	NR_034003	100130298	Hs.636194	NR_034003		LOC100130298	-	hCG1816373-like	ncRNA	0.034965	0.534722
40634	chr22	36596323	36596466	+	0	NA	intron (NM_145660, intron 2 of 4)	intron (NM_145660, intron 2 of 4)	4485	NM_145660	80832	Hs.115099	NM_030643		APOL4	APOL-IV|APOLIV	apolipoprotein L, 4	protein-coding	0.020979	0.4375
22652	chr15	63340294	63340823	+	0	NA	promoter-TSS (NM_001018008)	promoter-TSS (NM_001018008)	-78	NM_001301289	7168	Hs.133892	NM_000366	HPRD:01839	TPM1	C15orf13|CMD1Y|CMH3|HTM-alpha|LVNC9|TMSA	tropomyosin 1 (alpha)	protein-coding	0.117202	0.749057
62292	chr7	128049689	128050541	+	0	NA	promoter-TSS (NM_000883)	promoter-TSS (NM_000883)	-79	NM_001142576	3614	Hs.654401	NM_000883	HPRD:08853	IMPDH1	IMPD|IMPD1|LCA11|RP10|sWSS2608	IMP (inosine 5'-monophosphate) dehydrogenase 1	protein-coding	0.098592	0.711606
68641	chr9	112231943	112232203	+	0	NA	intron (NM_002829, intron 1 of 25)	intron (NM_002829, intron 1 of 25)	-18409	NM_001145370	5774	Hs.436429	NM_002829	HPRD:06767	PTPN3	PTP-H1|PTPH1	protein tyrosine phosphatase, non-receptor type 3	protein-coding	0.011538	0.43295
28098	chr17	75616055	75616226	+	0	NA	Intergenic	L3|LINE|CR1	73117	NR_040050	100507351	Hs.514518	NR_040050		LOC100507351	-	uncharacterized LOC100507351	ncRNA	0.017544	0.418605
15488	chr12	59460916	59461173	+	0	NA	Intergenic	Intergenic	-146725	NM_153377	121227	Hs.253736	NM_153377	HPRD:08317	LRIG3	LIG3	leucine-rich repeats and immunoglobulin-like domains 3	protein-coding	0.003891	0.422481
32261	chr2	25751133	25751385	+	0	NA	intron (NM_183360, intron 9 of 19)	L1M5|LINE|L1	121832	NM_001256308	1838	Hs.307720	NM_021907	HPRD:09091	DTNB	-	dystrobrevin, beta	protein-coding	0.011905	0.351779
40948	chr3	306344	306736	+	0	NA	intron (NM_001253387, intron 2 of 26)	intron (NM_001253387, intron 2 of 26)	-54826	NM_001253388	10752	Hs.148909	NM_006614	HPRD:07598	CHL1	CALL|L1CAM2	cell adhesion molecule L1-like	protein-coding	0.012755	0.389313
58083	chr6	137117235	137117451	+	0	NA	Intergenic	L1PA16|LINE|L1	-3687	NM_005923	4217	Hs.186486	NM_005923	HPRD:03904	MAP3K5	ASK1|MAPKKK5|MEKK5	mitogen-activated protein kinase kinase kinase 5	protein-coding	0.023148	0.400922
65171	chr8	98659894	98660163	+	0	NA	intron (NM_178812, intron 1 of 11)	FRAM|SINE|Alu	3621	NM_178812	92140	Hs.377155	NM_178812	HPRD:17459	MTDH	3D3|AEG-1|AEG1|LYRIC|LYRIC/3D3	metadherin	protein-coding	0.003717	0.466667
64199	chr8	42114158	42114481	+	0	NA	Intergenic	MER31-int|LTR|ERV1	-14501	NM_001242778	3551	Hs.597664	NM_001556	HPRD:04462	IKBKB	IKK-beta|IKK2|IKKB|IMD15|NFKBIKB	inhibitor of kappa light polypeptide gene enhancer in B-cells, kinase beta	protein-coding	0.009288	0.37037
34288	chr2	109158638	109158772	+	0	NA	intron (NM_001193483, intron 1 of 9)	intron (NM_001193483, intron 1 of 9)	7894	NM_001193483	3987	Hs.597715	NM_004987	HPRD:03978	LIMS1	PINCH|PINCH-1|PINCH1	LIM and senescent cell antigen-like domains 1	protein-coding	0.007463	0.407407
47602	chr4	79697081	79697672	+	0	NA	promoter-TSS (NM_198892)	promoter-TSS (NM_198892)	-156	NM_017593	55589	Hs.146551	NM_017593	HPRD:09828	BMP2K	BIKE	BMP2 inducible kinase	protein-coding	0.142132	0.782095
35630	chr2	171004735	171005013	+	0	NA	Intergenic	MER58A|DNA|hAT-Charlie	-29781	NR_045684	140469	Hs.671900	NM_138995	HPRD:17623	MYO3B	-	myosin IIIB	protein-coding	0	0.390681
34183	chr2	102648959	102649166	+	0	NA	Intergenic	L1ME3F|LINE|L1	33638	NR_048564	7850	Hs.25333	NM_004633	HPRD:00995	IL1R2	CD121b|CDw121b|IL-1R-2|IL-1RT-2|IL-1RT2|IL1R2c|IL1RB	interleukin 1 receptor, type II	protein-coding	0	0.331731
48247	chr4	109282119	109282648	+	0	NA	Intergenic	Intergenic	189107	NR_029373	641518	Hs.535760	NR_029373	ENSG00000232021	LEF1-AS1	-	LEF1 antisense RNA 1	ncRNA	0.018904	0.507547
41875	chr3	40498648	40499056	+	0	NA	promoter-TSS (NM_003973)	promoter-TSS (NM_003973)	22	NM_001034996	9045	Hs.446522	NM_003973	HPRD:10617	RPL14	CAG-ISL-7|CTG-B33|L14|RL14|hRL14	ribosomal protein L14	protein-coding	0.117647	0.660147
15636	chr12	65729027	65729247	+	0	NA	intron (NM_001193460, intron 5 of 7)	intron (NM_001193460, intron 5 of 7)	56370	NM_001193461	253827	Hs.339024	NM_198080	HPRD:14785	MSRB3	DFNB74	methionine sulfoxide reductase B3	protein-coding	0	0.40724
32718	chr2	39674532	39674972	+	0	NA	intron (NR_037875, intron 1 of 5)	Tigger3b|DNA|TcMar-Tigger	10195	NR_037875	728730	Hs.655344	NR_037875	ENSG00000231312	LOC728730	-	uncharacterized LOC728730	ncRNA	0	0.39229
61763	chr7	106675863	106676178	+	0	NA	Intergenic	L2c|LINE|L2	-9158	NM_002736	5577	Hs.433068	NM_002736	HPRD:01486	PRKAR2B	PRKAR2|RII-BETA	protein kinase, cAMP-dependent, regulatory, type II, beta	protein-coding	0	0.433544
46931	chr4	39528859	39529870	+	0	NA	promoter-TSS (NM_003359)	promoter-TSS (NM_003359)	-95	NR_047679	100885776	Hs.640769	NR_047679	ENSG00000249348	UGDH-AS1	-	UGDH antisense RNA 1	ncRNA	0.09001	0.69664
11722	chr11	62366707	62366960	+	0	NA	intron (NM_004739, intron 3 of 17)	intron (NM_004739, intron 3 of 17)	2479	NM_004739	9219	Hs.173043	NM_004739	HPRD:07233	MTA2	MTA1L1|PID	metastasis associated 1 family, member 2	protein-coding	0.007905	0.594488
61505	chr7	99814823	99815009	+	0	NA	intron (NR_028038, intron 5 of 6)	intron (NR_028038, intron 5 of 6)	-1955	NM_024070	79037	Hs.729356	NM_024070	ENSG00000213413	PVRIG	C7orf15	poliovirus receptor related immunoglobulin domain containing	protein-coding	0.016129	0.625668
33009	chr2	47403898	47404164	+	0	NA	promoter-TSS (NM_001743)	promoter-TSS (NM_001743)	-291	NM_001743	805	Hs.468442	NM_001743	HPRD:00242	CALM2	CAMII|PHKD|PHKD2	calmodulin 2 (phosphorylase kinase, delta)	protein-coding	0.101504	0.662921
41572	chr3	28328115	28328351	+	0	NA	intron (NM_182523, intron 2 of 3)	intron (NM_182523, intron 2 of 3)	45109	NM_182523	152100	Hs.444724	NM_182523		CMC1	C3orf68	C-x(9)-C motif containing 1	protein-coding	0	0.350211
19183	chr13	103425609	103426471	+	0	NA	non-coding (NR_104590, exon 1 of 4)	non-coding (NR_104590, exon 1 of 4)	131	NM_001286776	93081	Hs.398111	NM_138779	HPRD:14295	TEX30	C13orf27	testis expressed 30	protein-coding	0.12181	0.705678
61601	chr7	102186828	102187075	+	0	NA	intron (NM_001097615, intron 4 of 8)	MIRc|SINE|MIR	-4728	NM_001031618	441273	Hs.656428	NM_001031618	ENSG00000205238	SPDYE2	SPDYB2-L1	speedy/RINGO cell cycle regulator family member E2	protein-coding	0.016194	0.491935
17301	chr12	123275275	123275516	+	0	NA	intron (NM_201435, intron 5 of 12)	MER21C|LTR|ERVL	16339	NM_201435	84660	Hs.592008	NM_032573	HPRD:15575	CCDC62	CT109|ERAP75|TSP-NY	coiled-coil domain containing 62	protein-coding	0.008299	0.471074
13131	chr11	114163144	114163339	+	0	NA	Intergenic	Intergenic	-3294	NM_006169	4837	Hs.503911	NM_006169	HPRD:02478	NNMT	-	nicotinamide N-methyltransferase	protein-coding	0.010256	0.392857
2104	chr1	64578019	64578311	+	0	NA	promoter-TSS (NR_110666)	promoter-TSS (NR_110666)	-277	NR_110666	101927034	Hs.680824	NR_110665	ENSG00000223949	ROR1-AS1	-	ROR1 antisense RNA 1	ncRNA	0.006849	0.426621
10582	chr11	9534042	9534203	+	0	NA	exon (NM_003442, exon 13 of 16)	exon (NM_003442, exon 13 of 16)	51610	NM_001282656	7702	Hs.523471	NM_003442	HPRD:04578	ZNF143	SBF|STAF|pHZ-1	zinc finger protein 143	protein-coding	0.012422	0.450617
62000	chr7	114997177	114997671	+	0	NA	Intergenic	Intergenic	278412	NR_120521	102724386	Hs.352357	NR_120521		LINC01393	-	long intergenic non-protein coding RNA 1393	ncRNA	0.012146	0.426263
55796	chr6	32081831	32082114	+	0	NA	Intergenic	Intergenic	-4821	NM_019105	7148	Hs.485104	NM_019105	HPRD:02993	TNXB	EDS3|HXBL|TENX|TN-X|TNX|TNXB1|TNXB2|TNXBS|XB|XBS	tenascin XB	protein-coding	0	0.605634
24630	chr16	30406471	30406727	+	0	NA	promoter-TSS (NM_152652)	promoter-TSS (NM_152652)	-141	NM_152652	197407	Hs.513501	NM_152652	HPRD:15836	ZNF48	ZNF553	zinc finger protein 48	protein-coding	0.117188	0.731518
2126	chr1	65332446	65332628	+	0	NA	intron (NM_002227, intron 7 of 24)	intron (NM_002227, intron 7 of 24)	99650	NM_002227	3716	Hs.207538	NM_002227	HPRD:00992	JAK1	JAK1A|JAK1B|JTK3	Janus kinase 1	protein-coding	0.038462	0.469945
10758	chr11	12922068	12922462	+	0	NA	intron (NM_021961, intron 9 of 12)	intron (NM_021961, intron 9 of 12)	88830	NR_038904	100506305	Hs.153408	NR_038904	ENSG00000251381	LINC00958	-	long intergenic non-protein coding RNA 958	ncRNA	0.005076	0.448101
4221	chr1	162843520	162843842	+	0	NA	Intergenic	Intergenic	-5076	NM_178550	339512	Hs.407631	NM_178550	HPRD:14661	C1orf110	-	chromosome 1 open reading frame 110	protein-coding	0.009317	0.365325
49253	chr4	148787923	148788302	+	0	NA	intron (NM_024605, intron 7 of 22)	intron (NM_024605, intron 7 of 22)	84366	NR_039962	100616246		NR_039962		MIR4799	-	microRNA 4799	ncRNA	0.002639	0.381579
25075	chr16	66104500	66104709	+	0	NA	Intergenic	MLT1F2|LTR|ERVL-MaLR	-295921	NM_001795	1003	Hs.76206	NM_001795	HPRD:03075	CDH5	7B4|CD144	cadherin 5, type 2 (vascular endothelium)	protein-coding	0	0.528571
65013	chr8	94132374	94132934	+	0	NA	Intergenic	Intergenic	46425	NM_001242668	389676	Hs.386711	NM_001242668	ENSG00000254318	C8orf87	-	chromosome 8 open reading frame 87	protein-coding	0.008929	0.470588
29880	chr19	639619	639946	+	0	NA	promoter-TSS (NM_020637)	promoter-TSS (NM_020637)	-113	NM_001300812	27006	Hs.248087	NM_020637	HPRD:05784	FGF22	-	fibroblast growth factor 22	protein-coding	0.152905	0.780488
59690	chr7	17082713	17082969	+	0	NA	Intergenic	Intergenic	-161228	NM_176813	155465	Hs.100686	NM_176813	HPRD:16545	AGR3	AG3|BCMP11|HAG3|PDIA18|hAG-3	anterior gradient 3	protein-coding	0.003906	0.373541
21848	chr15	35585674	35585912	+	0	NA	Intergenic	MER135|DNA|DNA	56266	NR_003144	723972	Hs.631698	NR_003144	ENSG00000259516	ANP32AP1	-	acidic (leucine-rich) nuclear phosphoprotein 32 family, member A pseudogene 1	pseudo	0.004202	0.435146
20504	chr14	65006944	65007486	+	0	NA	promoter-TSS (NM_021979)	promoter-TSS (NM_021979)	29	NM_021979	3306	Hs.432648	NM_021979	HPRD:07174	HSPA2	HSP70-2|HSP70-3	heat shock 70kDa protein 2	protein-coding	0.081181	0.646409
41808	chr3	38035553	38036086	+	0	NA	exon (NM_015873, exon 3 of 19)	exon (NM_015873, exon 3 of 19)	741	NM_015873	50853	Hs.103665	NM_015873	HPRD:18283	VILL	-	villin-like	protein-coding	0.071295	0.657303
5130	chr1	198904673	198904940	+	0	NA	intron (NR_040073, intron 1 of 2)	intron (NR_040073, intron 1 of 2)	1752	NR_040073	100131234	Hs.711077	NR_040073		MIR181A1HG	-	MIR181A1 host gene (non-protein coding)	ncRNA	0.018727	0.458955
14108	chr12	6862166	6862398	+	0	NA	promoter-TSS (NM_005439)	promoter-TSS (NM_005439)	-200	NM_005439	8079	Hs.524214	NM_005439	HPRD:03238	MLF2	NTN4	myeloid leukemia factor 2	protein-coding	0.112069	0.751073
69341	chr9	132431497	132431831	+	0	NA	intron (NM_016307, intron 1 of 3)	intron (NM_016307, intron 1 of 3)	3744	NM_016307	51450	Hs.660115	NM_016307	HPRD:05244	PRRX2	PMX2|PRX2	paired related homeobox 2	protein-coding	0.032934	0.546269
25998	chr17	5185239	5185634	+	0	NA	promoter-TSS (NM_001083585)	promoter-TSS (NM_001083585)	-122	NM_001083585	9135	Hs.584784	NM_004703	HPRD:04684	RABEP1	RAB5EP|RABPT5	rabaptin, RAB GTPase binding effector protein 1	protein-coding	0.121519	0.75
6243	chr1	227413381	227413869	+	0	NA	intron (NM_014826, intron 2 of 34)	intron (NM_014826, intron 2 of 34)	92201	NM_014826	8476	Hs.35433	NM_003607	HPRD:04562	CDC42BPA	MRCK|MRCKA|PK428	CDC42 binding protein kinase alpha (DMPK-like)	protein-coding	0.004098	0.386503
46229	chr4	3949985	3950369	+	0	NA	intron (NR_024253, intron 4 of 5)	L1MD2|LINE|L1	6971	NR_024253	348926	Hs.591720	NR_024253		FAM86EP	-	family with sequence similarity 86, member A pseudogene	pseudo	0.007812	0.472727
13975	chr12	3242268	3242479	+	0	NA	intron (NM_006675, intron 2 of 8)	intron (NM_006675, intron 2 of 8)	55852	NM_006675	10867	Hs.504517	NM_006675	HPRD:14823	TSPAN9	NET-5|NET5|PP1057	tetraspanin 9	protein-coding	0.028436	0.584906
8349	chr10	63388635	63388922	+	0	NA	Intergenic	Intergenic	-33941	NM_173554	219621	Hs.673160	NM_173554	HPRD:12559	C10orf107	bA63A2.1	chromosome 10 open reading frame 107	protein-coding	0.010453	0.427083
64192	chr8	42010798	42011139	+	0	NA	intron (NM_006803, intron 1 of 8)	CpG	504	NM_006803	10947	Hs.654529	NM_006803	HPRD:09801	AP3M2	AP47B|CLA20|P47B	adaptor-related protein complex 3, mu 2 subunit	protein-coding	0.111437	0.745614
65512	chr8	108358977	108359097	+	0	NA	intron (NM_001199859, intron 2 of 8)	intron (NM_001199859, intron 2 of 8)	151217	NM_001146	284	Hs.369675	NM_001146	HPRD:03392	ANGPT1	AGP1|AGPT|ANG1	angiopoietin 1	protein-coding	0.008333	0.347107
27426	chr17	56401762	56402013	+	0	NA	promoter-TSS (NR_038410)	promoter-TSS (NR_038410)	-924	NR_038410	100506779	Hs.718477	NR_038410	ENSG00000265148	BZRAP1-AS1	-	BZRAP1 antisense RNA 1	ncRNA	0.111554	0.789683
54672	chr5	179054135	179054321	+	0	NA	Intergenic	AluJr|SINE|Alu	-3506	NM_005520	3187	Hs.604001	NM_005520	HPRD:03021	HNRNPH1	HNRPH|HNRPH1|hnRNPH	heterogeneous nuclear ribonucleoprotein H1 (H)	protein-coding	0.005376	0.433155
48948	chr4	140187748	140188147	+	0	NA	exon (NM_032623, exon 4 of 4)	exon (NM_032623, exon 4 of 4)	13545	NM_032623	84709	Hs.710036	NM_032623	HPRD:17805	MGARP	C4orf49|CESP-1|HUMMR|OSAP	mitochondria-localized glutamic acid-rich protein	protein-coding	0.022556	0.5
3670	chr1	147012780	147013299	+	0	NA	promoter-TSS (NM_004326)	promoter-TSS (NM_004326)	-232	NM_004326	607	Hs.415209	NM_004326	HPRD:04000	BCL9	LGS	B-cell CLL/lymphoma 9	protein-coding	0.015414	0.546154
7239	chr10	12312901	12313169	+	0	NA	Intergenic	Intergenic	-74892	NM_014142	11164	Hs.555956	NM_014142	HPRD:14851	NUDT5	YSA1|YSA1H|YSAH1|hYSAH1	nudix (nucleoside diphosphate linked moiety X)-type motif 5	protein-coding	0.011194	0.460967
68870	chr9	117880357	117880566	+	0	NA	promoter-TSS (NM_002160)	promoter-TSS (NM_002160)	75	NM_002160	3371	Hs.143250	NM_002160	HPRD:01756	TNC	150-225|DFNA56|GMEM|GP|HXB|JI|TN|TN-C	tenascin C	protein-coding	0.066986	0.604762
40820	chr22	44298231	44298595	+	0	NA	Intergenic	Intergenic	-10520	NM_001177675	150379	Hs.248086	NM_138814	HPRD:17870	PNPLA5	GS2L|dJ388M5|dJ388M5.4	patatin-like phospholipase domain containing 5	protein-coding	0.005495	0.408219
15683	chr12	66442888	66443123	+	0	NA	Intergenic	Intergenic	-25499	NR_106722	102464827		NR_106722		MIR6074	hsa-mir-6074	microRNA 6074	ncRNA	0.008511	0.389831
47534	chr4	77665508	77665670	+	0	NA	intron (NM_020859, intron 5 of 10)	intron (NM_020859, intron 5 of 10)	153413	NM_001029870	345079	Hs.257292	NM_001029870	HPRD:18789	SOWAHB	ANKRD56	sosondowah ankyrin repeat domain family member B	protein-coding	0.006173	0.509202
35676	chr2	172617777	172618011	+	0	NA	Intergenic	L1PA7|LINE|L1	73712	NM_001271787	1781	Hs.546250	NM_001378	HPRD:04512	DYNC1I2	DNCI2|IC2	dynein, cytoplasmic 1, intermediate chain 2	protein-coding	0.017094	0.553191
57483	chr6	116439860	116440093	+	0	NA	TTS (NM_000493)	TTS (NM_000493)	7320	NM_000493	1300	Hs.520339	NM_000493	HPRD:00357	COL10A1	-	collagen, type X, alpha 1	protein-coding	0	0.431624
17164	chr12	119614173	119614421	+	0	NA	Intergenic	Intergenic	-2298	NM_014365	26353	Hs.400095	NM_014365	HPRD:06420	HSPB8	CMT2L|DHMN2|E2IG1|H11|HMN2|HMN2A|HSP22	heat shock 22kDa protein 8	protein-coding	0.024194	0.60241
2969	chr1	95329606	95329869	+	0	NA	intron (NM_001301079, intron 9 of 13)	intron (NM_001301079, intron 9 of 13)	43637	NM_152369	126969	Hs.483423	NM_152369	HPRD:14637	SLC44A3	CTL3	solute carrier family 44, member 3	protein-coding	0.007605	0.492424
21985	chr15	40615444	40615917	+	0	NA	promoter-TSS (NM_001301268)	promoter-TSS (NM_001301268)	-577	NM_001301268	100505573	Hs.530791	NM_001301268		INAFM2	LINC00984|OGU1	InaF-motif containing 2	protein-coding	0.122622	0.723629
20949	chr14	79477911	79478459	+	0	NA	intron (NR_073547, intron 14 of 20)	intron (NR_073547, intron 14 of 20)	-267497	NM_138970	9369	Hs.368307	NM_004796		NRXN3	C14orf60	neurexin 3	protein-coding	0.007299	0.355191
69867	chrX	9348084	9348279	+	0	NA	Intergenic	Intergenic	-83154	NM_001139468	6907	Hs.495656	NM_005647	HPRD:02183	TBL1X	EBI|SMAP55|TBL1	transducin (beta)-like 1X-linked	protein-coding	0.005128	0.438776
4909	chr1	188098029	188098234	+	0	NA	Intergenic	L1PA16|LINE|L1	1300099	NM_024420	5321	Hs.497200	NM_024420	HPRD:08986	PLA2G4A	PLA2G4|cPLA2-alpha	phospholipase A2, group IVA (cytosolic, calcium-dependent)	protein-coding	0	0.436893
50256	chr4	189120939	189121308	+	0	NA	Intergenic	L2|LINE|L2	60525	NM_178556	339976	Hs.348618	NM_178556	HPRD:08774	TRIML1	RNF209	tripartite motif family-like 1	protein-coding	0.00542	0.354054
5148	chr1	199653928	199654127	+	0	NA	Intergenic	Intergenic	-342703	NM_003822	2494	Hs.33446	NM_003822	HPRD:06830	NR5A2	B1F|B1F2|CPF|FTF|FTZ-F1|FTZ-F1beta|LRH-1|LRH1|hB1F-2	nuclear receptor subfamily 5, group A, member 2	protein-coding	0	0.39
68136	chr9	94717189	94717345	+	0	NA	Intergenic	L2c|LINE|L2	-4823	NM_004560	4920	Hs.98255	NM_004560	HPRD:03822	ROR2	BDB|BDB1|NTRKR2	receptor tyrosine kinase-like orphan receptor 2	protein-coding	0.019231	0.515924
40571	chr22	33091389	33091884	+	0	NA	intron (NM_001135774, intron 6 of 13)	intron (NM_001135774, intron 6 of 13)	-105166	NM_000362	7078	Hs.644633	NM_000362	HPRD:01785	TIMP3	HSMRK222|K222|K222TA2|SFD	TIMP metallopeptidase inhibitor 3	protein-coding	0	0.443548
48555	chr4	121614193	121614433	+	0	NA	3' UTR (NM_018699, exon 16 of 16)	3' UTR (NM_018699, exon 16 of 16)	229708	NM_018699	11107	Hs.666782	NM_018699	HPRD:17902	PRDM5	BCS2|PFM2	PR domain containing 5	protein-coding	0.008333	0.414938
2406	chr1	76802868	76803016	+	0	NA	intron (NM_152996, intron 2 of 4)	intron (NM_152996, intron 2 of 4)	262553	NM_001160011	256435	Hs.337040	NM_152996		ST6GALNAC3	PRO7177|SIAT7C|ST6GALNACIII|STY	ST6 (alpha-N-acetyl-neuraminyl-2,3-beta-galactosyl-1,3)-N-acetylgalactosaminide alpha-2,6-sialyltransferase 3	protein-coding	0.006757	0.590604
76	chr1	2105821	2105966	+	0	NA	intron (NM_001242874, intron 11 of 14)	intron (NM_001242874, intron 11 of 14)	20321	NM_001282671	199990	Hs.107101	NM_182533	HPRD:08707	C1orf86	FAAP20|FP7162	chromosome 1 open reading frame 86	protein-coding	0.048276	0.664384
53025	chr5	126144480	126144670	+	0	NA	intron (NM_005573, intron 3 of 10)	AluSx1|SINE|Alu	31730	NM_001198557	4001	Hs.89497	NM_005573	HPRD:01036	LMNB1	ADLD|LMN|LMN2|LMNB	lamin B1	protein-coding	0.021053	0.439791
30716	chr19	36391444	36391611	+	0	NA	promoter-TSS (NM_139239)	promoter-TSS (NM_139239)	25	NM_139239	84807	Hs.466531	NM_139239	HPRD:18140	NFKBID	IkappaBNS|TA-NFKBH	nuclear factor of kappa light polypeptide gene enhancer in B-cells inhibitor, delta	protein-coding	0.095808	0.678571
56580	chr6	73290129	73290360	+	0	NA	Intergenic	Intergenic	-41327	NM_001160132	56479	Hs.445324	NM_019842	HPRD:16241	KCNQ5	Kv7.5	potassium voltage-gated channel, KQT-like subfamily, member 5	protein-coding	0.017316	0.422414
22494	chr15	58636929	58637142	+	0	NA	Intergenic	LTR71B|LTR|ERV1	-87140	NM_000236	3990	Hs.654472	NM_000236	HPRD:01058	LIPC	HDLCQ12|HL|HTGL|LIPH	lipase, hepatic	protein-coding	0.004695	0.448598
71309	chrX	135332585	135332851	+	0	NA	intron (NM_001173516, intron 1 of 18)	intron (NM_001173516, intron 1 of 18)	1020	NM_024597	79649	Hs.446275	NM_024597	ENSG00000129680	MAP7D3	-	MAP7 domain containing 3	protein-coding	0.018797	0.460674
8151	chr10	52353405	52353587	+	0	NA	intron (NM_147156, intron 1 of 10)	L1ME3D|LINE|L1	30241	NM_147156	259230	Hs.654698	NM_147156	HPRD:18203	SGMS1	MOB|MOB1|SMS1|TMEM23|hmob33	sphingomyelin synthase 1	protein-coding	0.010989	0.371585
4431	chr1	171935014	171935249	+	0	NA	intron (NM_001136127, intron 2 of 19)	MER21C|LTR|ERVL	124513	NM_001136127	26052	Hs.654775	NM_015569	HPRD:13241	DNM3	Dyna III	dynamin 3	protein-coding	0.008511	0.411017
42435	chr3	56874439	56874751	+	0	NA	intron (NM_001289698, intron 2 of 10)	intron (NM_001289698, intron 2 of 10)	-38600	NM_019555	50650	Hs.476402	NM_019555	HPRD:12480	ARHGEF3	GEF3|STA3|XPLN	Rho guanine nucleotide exchange factor (GEF) 3	protein-coding	0.009615	0.43131
22789	chr15	67122697	67122952	+	0	NA	Intergenic	Intergenic	121894	NM_001142861	4091	Hs.153863	NM_005585	HPRD:04240	SMAD6	AOVD2|HsT17432|MADH6|MADH7	SMAD family member 6	protein-coding	0.011765	0.546875
2587	chr1	84970404	84970607	+	0	NA	intron (NM_005274, intron 2 of 3)	intron (NM_005274, intron 2 of 3)	1757	NM_005274	2787	Hs.645427	NM_005274	HPRD:11865	GNG5	-	guanine nucleotide binding protein (G protein), gamma 5	protein-coding	0.014778	0.485294
62739	chr7	140623974	140624606	+	0	NA	intron (NM_004333, intron 1 of 17)	CpG	274	NM_004333	673	Hs.550061	NM_004333	HPRD:01264	BRAF	B-RAF1|BRAF1|NS7|RAFB1	B-Raf proto-oncogene, serine/threonine kinase	protein-coding	0.094937	0.698262
14671	chr12	27430838	27431055	+	0	NA	intron (NM_015000, intron 1 of 13)	intron (NM_015000, intron 1 of 13)	33868	NM_015000	23012	Hs.184523	NM_015000	HPRD:10256	STK38L	NDR2	serine/threonine kinase 38 like	protein-coding	0.004608	0.431193
33191	chr2	55103349	55103499	+	0	NA	intron (NM_001039753, intron 15 of 40)	intron (NM_001039753, intron 15 of 40)	134046	NM_007008	57142	Hs.637850	NM_007008	HPRD:07259	RTN4	ASY|NI220/250|NOGO|NOGO-A|NOGOC|NSP|NSP-CL|Nbla00271|Nbla10545|Nogo-B|Nogo-C|RTN-X|RTN4-A|RTN4-B1|RTN4-B2|RTN4-C	reticulon 4	protein-coding	0.02	0.437086
234	chr1	8257754	8258106	+	0	NA	Intergenic	Intergenic	-120215	NM_001080397	50651	Hs.463036	NM_001080397	ENSG00000162426	SLC45A1	DNB5	solute carrier family 45, member 1	protein-coding	0.034091	0.515581
46344	chr4	7632275	7632577	+	0	NA	intron (NM_020777, intron 3 of 26)	intron (NM_020777, intron 3 of 26)	-123391	NR_026892	84740	Hs.663029	NM_032654	ENSG00000272620	AFAP1-AS1	AFAP1-AS|AFAP1AS	AFAP1 antisense RNA 1	ncRNA	0.029801	0.547855
40668	chr22	38029626	38029942	+	0	NA	TTS (NM_001172688)	TTS (NM_001172688)	-5900	NM_018957	23616	Hs.601143	NM_018957	HPRD:10227	SH3BP1	ARHGAP43	SH3-domain binding protein 1	protein-coding	0.037975	0.681388
32143	chr2	20638256	20638566	+	0	NA	Intergenic	Intergenic	-8424	NM_004040	388	Hs.502876	NM_004040	HPRD:01321	RHOB	ARH6|ARHB|MST081|MSTP081|RHOH6	ras homolog family member B	protein-coding	0.009677	0.44373
12040	chr11	71781031	71781291	+	0	NA	intron (NM_001286561, intron 1 of 26)	intron (NM_001286561, intron 1 of 26)	2187	NR_036123	100422953		NR_036123	miRBase:MI0014195	MIR3165	-	microRNA 3165	ncRNA	0.007692	0.544061
34875	chr2	136499026	136499570	+	0	NA	5' UTR (NM_014607, exon 1 of 13)	5' UTR (NM_014607, exon 1 of 13)	109	NM_014607	23190	Hs.591242	NM_014607	HPRD:18254	UBXN4	UBXD2|UBXDC1|erasin	UBX domain protein 4	protein-coding	0.115809	0.66055
10127	chr10	127622915	127623192	+	0	NA	intron (NM_145235, intron 1 of 10)	intron (NM_145235, intron 1 of 10)	37945	NM_145235	92565	Hs.352591	NM_145235	HPRD:09945	FANK1	-	fibronectin type III and ankyrin repeat domains 1	protein-coding	0.018051	0.532374
46636	chr4	20205194	20205577	+	0	NA	Intergenic	Intergenic	-49802	NM_001289135	9353	Hs.29802	NM_004787	HPRD:04776	SLIT2	SLIL3|Slit-2	slit homolog 2 (Drosophila)	protein-coding	0.002611	0.398438
11973	chr11	69065988	69066267	+	0	NA	Intergenic	Intergenic	4522	NM_001300924	26579	Hs.523848	NM_138768	HPRD:16130	MYEOV	OCIM	myeloma overexpressed	protein-coding	0.039427	0.596429
9191	chr10	93847547	93847825	+	0	NA	intron (NM_014912, intron 8 of 9)	intron (NM_014912, intron 8 of 9)	155350	NM_001178137	22849	Hs.131683	NM_014912	HPRD:16745	CPEB3	-	cytoplasmic polyadenylation element binding protein 3	protein-coding	0.021583	0.46595
61721	chr7	105573301	105573457	+	0	NA	Intergenic	Intergenic	-30278	NM_152750	222256	Hs.150120	NM_152750	HPRD:08042	CDHR3	CDH28	cadherin-related family member 3	protein-coding	0.00641	0.394904
50974	chr5	38433591	38434036	+	0	NA	intron (NM_182798, intron 10 of 16)	intron (NM_182798, intron 10 of 16)	-11765	NM_182801	133584	Hs.20103	NM_152403	HPRD:13433	EGFLAM	AGRINL|AGRNL|PIKA	EGF-like, fibronectin type III and laminin G domains	protein-coding	0.011236	0.486547
35016	chr2	145915299	145915473	+	0	NA	Intergenic	Intergenic	489852	NR_033870	401014	Hs.742290	NR_033870		TEX41	DKFZp686O1327|LINC00953	testis expressed 41 (non-protein coding)	ncRNA	0	0.36
27181	chr17	45928430	45928639	+	0	NA	promoter-TSS (NM_001258248)	promoter-TSS (NM_001258248)	-18	NM_001258248	80320	Hs.253603	NM_199262	HPRD:12269	SP6	EPFN|EPIPROFIN|KLF14	Sp6 transcription factor	protein-coding	0.105263	0.719048
47056	chr4	47124759	47124951	+	0	NA	intron (NM_000812, intron 3 of 8)	LTR50|LTR|ERVL	91560	NM_000812	2560	Hs.27283	NM_000812	HPRD:15924	GABRB1	-	gamma-aminobutyric acid (GABA) A receptor, beta 1	protein-coding	0.005208	0.492228
6669	chr1	240775271	240775751	+	0	NA	promoter-TSS (NM_022469)	promoter-TSS (NM_022469)	-49	NM_022469	64388	Hs.98206	NM_022469	HPRD:16390	GREM2	CKTSF1B2|DAND3|PRDC	gremlin 2, DAN family BMP antagonist	protein-coding	0.047917	0.536383
3502	chr1	120416319	120416543	+	0	NA	Intergenic	Intergenic	22716	NM_021794	11085	Hs.283011	NM_021794	HPRD:05307	ADAM30	svph4	ADAM metallopeptidase domain 30	protein-coding	0	0.417778
69752	chrUn_gl000228	26719	27801	+	0	NA	Intergenic	CpG	4966	NM_001005217	448831	Hs.626907	NM_001005217	HPRD:16418	FRG2	FRG2A	FSHD region gene 2	protein-coding	0.106285	0.722992
64563	chr8	67459037	67459295	+	0	NA	Intergenic	Intergenic	53675	NM_152765	254778	Hs.268869	NM_152765	HPRD:14565	C8orf46	-	chromosome 8 open reading frame 46	protein-coding	0.007752	0.482625
61134	chr7	83277928	83278201	+	0	NA	5' UTR (NM_012431, exon 1 of 17)	5' UTR (NM_012431, exon 1 of 17)	415	NM_012431	9723	Hs.528721	NM_012431	HPRD:11545	SEMA3E	M-SEMAH|M-SemaK|SEMAH|coll-5	sema domain, immunoglobulin domain (Ig), short basic domain, secreted, (semaphorin) 3E	protein-coding	0.040293	0.481752
17340	chr12	124068845	124069138	+	0	NA	promoter-TSS (NR_110049)	promoter-TSS (NR_110049)	-85	NM_006815	10959	Hs.733403	NM_006815	HPRD:17984	TMED2	P24A|RNP24|p24	transmembrane emp24 domain trafficking protein 2	protein-coding	0.109215	0.683673
65038	chr8	94906424	94906832	+	0	NA	Intergenic	L1ME2z|LINE|L1	21719	NR_039602	100616169		NR_039602	miRBase:MI0003840	MIR378D2	-	microRNA 378d-2	ncRNA	0.004902	0.413203
119	chr1	3692134	3692313	+	0	NA	intron (NM_001288583, intron 3 of 3)	intron (NM_001288583, intron 3 of 3)	2872	NM_001163724	388588	Hs.22047	NM_001163724	ENSG00000235169	SMIM1	Vel	small integral membrane protein 1 (Vel blood group)	protein-coding	0.027933	0.666667
12956	chr11	108650899	108651236	+	0	NA	intron (NM_004398, intron 13 of 17)	intron (NM_004398, intron 13 of 17)	115315	NM_004398	1662	Hs.591931	NM_004398	HPRD:03138	DDX10	HRH-J8	DEAD (Asp-Glu-Ala-Asp) box polypeptide 10	protein-coding	0	0.357988
59167	chr6_cox_hap2	163702	163946	+	0	NA	Intergenic	tRNA-Ala-GCG|tRNA|tRNA	-86508	NM_052923	114821	Hs.176980	NM_052923	HPRD:11720	ZBED9	Buster4|SCAND3|ZFP38-L|ZNF305P2|ZNF452|dJ1186N24.3	zinc finger, BED-type containing 9	protein-coding	0.053279	0.457143
40672	chr22	38073116	38073502	+	0	NA	intron (NM_002305, intron 2 of 3)	CpG	1696	NM_002305	3956	Hs.445351	NM_002305	HPRD:01040	LGALS1	GAL1|GBP	lectin, galactoside-binding, soluble, 1	protein-coding	0.064767	0.658915
37494	chr2	228755332	228755528	+	0	NA	intron (NM_178821, intron 3 of 12)	intron (NM_178821, intron 3 of 12)	19103	NM_178821	164781	Hs.424594	NM_178821	HPRD:08079	DAW1	ODA16|WDR69	dynein assembly factor with WDR repeat domains 1	protein-coding	0.010204	0.345178
52602	chr5	110559463	110560383	+	0	NA	promoter-TSS (NM_001744)	promoter-TSS (NM_001744)	-24	NM_001744	814	Hs.591269	NM_001744		CAMK4	CaMK IV|CaMK-GR|IV|caMK	calcium/calmodulin-dependent protein kinase IV	protein-coding	0.11413	0.713355
29887	chr19	797777	797955	+	0	NA	intron (NM_002819, intron 1 of 14)	CpG	474	NM_002819	5725	Hs.172550	NM_002819	HPRD:02823	PTBP1	HNRNP-I|HNRNPI|HNRPI|PTB|PTB-1|PTB-T|PTB2|PTB3|PTB4|pPTB	polypyrimidine tract binding protein 1	protein-coding	0.202247	0.810056
59643	chr7	15955380	15955733	+	0	NA	Intergenic	MamSINE1|SINE|tRNA	227553	NR_110094	101927524	Hs.386790	NR_110094		MEOX2-AS1	-	MEOX2 antisense RNA 1 (head to head)	ncRNA	0.008499	0.392655
30337	chr19	14201934	14202241	+	0	NA	promoter-TSS (NM_138352)	promoter-TSS (NM_138352)	-855	NM_138352	90378	Hs.140309	NM_138352		SAMD1	-	sterile alpha motif domain containing 1	protein-coding	0.130293	0.798701
14311	chr12	12932465	12932822	+	0	NA	intron (NM_001130415, intron 1 of 1)	L1ME3C|LINE|L1	-5898	NM_030817	81575	Hs.23388	NM_030817	HPRD:13153	APOLD1	VERGE	apolipoprotein L domain containing 1	protein-coding	0.008403	0.357542
55447	chr6	20127084	20127202	+	0	NA	intron (NR_073465, intron 3 of 9)	intron (NR_073465, intron 3 of 9)	85552	NR_073465	154141	Hs.377830	NM_001080480		MBOAT1	1|LPEAT1|LPLAT|LPLAT 1|LPSAT|OACT1|dJ434O11.1	membrane bound O-acyltransferase domain containing 1	protein-coding	0.016949	0.588235
31022	chr19	44952540	44952855	+	0	NA	promoter-TSS (NR_103551)	promoter-TSS (NR_103551)	-32	NM_014518	7772	Hs.709348	NM_014518	HPRD:18324	ZNF229	-	zinc finger protein 229	protein-coding	0.07619	0.566456
41284	chr3	15140345	15140970	+	0	NA	promoter-TSS (NM_022340)	promoter-TSS (NM_022340)	-2	NM_022340	64145	Hs.475565	NM_022340	HPRD:15732	ZFYVE20	Rabenosyn-5	zinc finger, FYVE domain containing 20	protein-coding	0.0912	0.629393
40133	chr21	47743671	47744177	+	0	NA	promoter-TSS (NM_006031)	promoter-TSS (NM_006031)	-111	NM_001286476	54058	Hs.236572	NM_058180	HPRD:10755	C21orf58	-	chromosome 21 open reading frame 58	protein-coding	0.120553	0.704142
38898	chr20	39778489	39778661	+	0	NA	intron (NM_182811, intron 1 of 31)	AluJb|SINE|Alu	-11935	NR_109889	101927117	Hs.668593	NR_109889	ENSG00000226648	PLCG1-AS1	TOP1-AS1	PLCG1 antisense RNA 1	ncRNA	0.011628	0.50289
19726	chr14	29781232	29781566	+	0	NA	Intergenic	Intergenic	393209	NR_039672	100616347		NR_039672	miRBase:MI0016813	MIR548AI	-	microRNA 548ai	ncRNA	0.002994	0.385075
18138	chr13	44587920	44588107	+	0	NA	Intergenic	Intergenic	-8458	NR_026955	121838	Hs.201441	NR_026955		LINC00284	NCRNA00284	long intergenic non-protein coding RNA 284	ncRNA	0.005348	0.398936
63200	chr8	8691752	8692070	+	0	NA	intron (NM_004225, intron 1 of 2)	Tigger3c|DNA|TcMar-Tigger	59220	NM_004225	9258	Hs.379414	NM_004225	HPRD:12010	MFHAS1	LRRC65|MASL1	malignant fibrous histiocytoma amplified sequence 1	protein-coding	0.015723	0.37931
30347	chr19	14606897	14607350	+	0	NA	promoter-TSS (NM_202470)	promoter-TSS (NM_202470)	-162	NM_202494	10755	Hs.655012	NM_005716	HPRD:05462	GIPC1	C19orf3|GIPC|GLUT1CBP|Hs.6454|IIP-1|NIP|RGS19IP1|SEMCAP|SYNECTIIN|SYNECTIN|TIP-2	GIPC PDZ domain containing family, member 1	protein-coding	0.101545	0.718062
25307	chr16	72042338	72042875	+	0	NA	promoter-TSS (NM_001361)	promoter-TSS (NM_001361)	-37	NM_001361	1723	Hs.654427	NM_001361	HPRD:00521	DHODH	DHOdehase|POADS|URA1	dihydroorotate dehydrogenase (quinone)	protein-coding	0.091248	0.665428
20733	chr14	72181028	72181196	+	0	NA	intron (NM_001284246, intron 14 of 20)	intron (NM_001284246, intron 14 of 20)	126824	NM_001284247	26037	Hs.654657	NM_015556	HPRD:11559	SIPA1L1	E6TP1	signal-induced proliferation-associated 1 like 1	protein-coding	0	0.39645
60264	chr7	38581759	38582238	+	0	NA	intron (NM_001635, intron 1 of 20)	intron (NM_001635, intron 1 of 20)	89169	NM_001635	273	Hs.592182	NM_001635	HPRD:02687	AMPH	AMPH1	amphiphysin	protein-coding	0.008351	0.43125
14424	chr12	16574819	16575091	+	0	NA	Intergenic	ERV3-16A3_I-int|LTR|ERVL	68604	NM_145764	4257	Hs.389700	NM_020300	HPRD:00705	MGST1	GST12|MGST|MGST-I	microsomal glutathione S-transferase 1	protein-coding	0.003676	0.461538
37874	chr2	238596295	238596673	+	0	NA	intron (NM_001137550, intron 1 of 23)	intron (NM_001137550, intron 1 of 23)	-4323	NM_004735	9208	Hs.471779	NM_004735	HPRD:04460	LRRFIP1	FLAP-1|FLAP1|FLIIAP1|GCF-2|GCF2|HUFI-1|TRIP	leucine rich repeat (in FLII) interacting protein 1	protein-coding	0.007937	0.440633
18194	chr13	45894228	45894493	+	0	NA	Intergenic	Intergenic	17384	NR_002967	677814	Hs.374596	NR_002967		SNORA31	ACA31	small nucleolar RNA, H/ACA box 31	snoRNA	0.003774	0.462406
68889	chr9	118135695	118136062	+	0	NA	intron (NM_017418, intron 4 of 7)	intron (NM_017418, intron 4 of 7)	231781	NM_017418	50514	Hs.148841	NM_017418	HPRD:16068	2001-12-01	CTS9	deleted in esophageal cancer 1	protein-coding	0.010899	0.429348
40899	chr22	47212293	47212646	+	0	NA	intron (NR_104292, intron 5 of 13)	intron (NR_104292, intron 5 of 13)	42645	NM_001284305	25771	Hs.435044	NM_014346	HPRD:15474	TBC1D22A	C22orf4|HSC79E021	TBC1 domain family, member 22A	protein-coding	0.002833	0.412429
13839	chr11	133907023	133907402	+	0	NA	intron (NR_027276, intron 1 of 2)	CpG	5045	NR_027276	100128239	Hs.423734	NR_027276	ENSG00000204241	LOC100128239	-	uncharacterized LOC100128239	ncRNA	0.094987	0.731579
16150	chr12	83410045	83410310	+	0	NA	intron (NM_152588, intron 8 of 11)	L2b|LINE|L2	329243	NM_152588	160335	Hs.577775	NM_152588	HPRD:13230	TMTC2	IBDBP1	transmembrane and tetratricopeptide repeat containing 2	protein-coding	0.003774	0.413534
10346	chr11	2913837	2914002	+	0	NA	intron (NM_007105, intron 3 of 3)	intron (NM_007105, intron 3 of 3)	-6924	NM_000076	1028	Hs.106070	NM_000076	HPRD:02913	CDKN1C	BWCR|BWS|KIP2|WBS|p57|p57Kip2	cyclin-dependent kinase inhibitor 1C (p57, Kip2)	protein-coding	0.060606	0.716867
43769	chr3	120157855	120158161	+	0	NA	intron (NM_007085, intron 2 of 10)	intron (NM_007085, intron 2 of 10)	11910	NM_007085	11167	Hs.269512	NM_007085		FSTL1	FRP|FSL1|MIR198	follistatin-like 1	protein-coding	0.01634	0.521173
8071	chr10	49656866	49657207	+	0	NA	intron (NR_045675, intron 10 of 10)	MIR3|SINE|MIR	44656	NM_001256026	58504	Hs.655672	NM_021226	HPRD:12476	ARHGAP22	RhoGAP2|RhoGap22	Rho GTPase activating protein 22	protein-coding	0.01173	0.555556
7965	chr10	45960535	45960723	+	0	NA	intron (NM_001282866, intron 3 of 7)	intron (NM_001282866, intron 3 of 7)	-12060	NR_120674	102724323	Hs.559151	NR_120674		LOC102724323	-	uncharacterized LOC102724323	ncRNA	0.021277	0.534392
16485	chr12	95467294	95467594	+	0	NA	promoter-TSS (NM_001127362)	promoter-TSS (NM_001127362)	-40	NM_001032287	7181	Hs.108301	NM_003297	HPRD:03318	NR2C1	TR2	nuclear receptor subfamily 2, group C, member 1	protein-coding	0.073333	0.604651
26522	chr17	20304310	20304512	+	0	NA	intron (NR_023380, intron 15 of 15)	L2c|LINE|L2	66437	NM_001042685	284194	Hs.462402	NM_001042685	ENSG00000170298	LGALS9B	-	lectin, galactoside-binding, soluble, 9B	protein-coding	0.00495	0.428571
28429	chr18	3675477	3675704	+	0	NA	intron (NM_001242766, intron 4 of 10)	intron (NM_001242766, intron 4 of 10)	71855	NR_119377	84777	Hs.659053	NM_032691		DLGAP1-AS2	-	DLGAP1 antisense RNA 2	ncRNA	0.013216	0.508772
28233	chr17	79269041	79269217	+	0	NA	promoter-TSS (NM_001037984)	promoter-TSS (NM_001037984)	10	NM_001037984	124565	Hs.352240	NM_138570	HPRD:17506	SLC38A10	-	solute carrier family 38, member 10	protein-coding	0.096591	0.706215
46211	chr4	3117720	3117985	+	0	NA	exon (NM_002111, exon 8 of 67)	exon (NM_002111, exon 8 of 67)	-41611	NR_045414	100750326	Hs.575112	NR_045414		HTT-AS	HTT-AS1|HTTAS	HTT antisense RNA (head to head)	ncRNA	0.018868	0.5
49892	chr4	177763017	177763327	+	0	NA	Intergenic	Intergenic	-49273	NM_005429	7424	Hs.435215	NM_005429	HPRD:03317	VEGFC	Flt4-L|LMPH1D|VRP	vascular endothelial growth factor C	protein-coding	0	0.327974
45608	chr3	185276943	185277070	+	0	NA	Intergenic	Intergenic	-6637	NM_139248	200879	Hs.68864	NM_139248	HPRD:07392	LIPH	AH|ARWH2|HYPT7|LAH2|LPDLR|PLA1B|mPA-PLA1	lipase, member H	protein-coding	0.055118	0.507812
32127	chr2	20423225	20423396	+	0	NA	intron (NM_001006946, intron 2 of 5)	CpG	1617	NM_002997	6382	Hs.224607	NM_002997	HPRD:01718	SDC1	CD138|SDC|SYND1|syndecan	syndecan 1	protein-coding	0.099415	0.732558
30241	chr19	11616670	11616808	+	0	NA	promoter-TSS (NM_138783)	promoter-TSS (NM_138783)	-1	NM_138783	115950	Hs.465928	NM_138783	HPRD:15889	ZNF653	E430039K05Rik|ZIP67	zinc finger protein 653	protein-coding	0.086957	0.582734
13292	chr11	119352002	119352314	+	0	NA	intron (NR_034160, intron 3 of 3)	L2a|LINE|L2	-57912	NM_006288	7070	Hs.644697	NM_006288		THY1	CD90	Thy-1 cell surface antigen	protein-coding	0.044872	0.543131
27900	chr17	70461545	70461998	+	0	NA	intron (NR_036488, intron 1 of 3)	intron (NR_036488, intron 1 of 3)	127172	NR_036488	100499467	Hs.157726	NR_036488		LINC00673	LINC00511	long intergenic non-protein coding RNA 673	ncRNA	0.022075	0.535242
37047	chr2	217942955	217943196	+	0	NA	Intergenic	MLT1H2|LTR|ERVL-MaLR	-218293	NM_003284	7141	Hs.3017	NM_003284	HPRD:01830	TNP1	TP1	transition protein 1 (during histone to protamine replacement)	protein-coding	0.004149	0.46281
42198	chr3	49395693	49396006	+	0	NA	promoter-TSS (NM_201397)	promoter-TSS (NM_201397)	-58	NM_000581	2876	Hs.76686	NM_000581	HPRD:11749	GPX1	GPXD|GSHPX1	glutathione peroxidase 1	protein-coding	0.076677	0.678344
30569	chr19	30302440	30303003	+	0	NA	promoter-TSS (NM_001238)	promoter-TSS (NM_001238)	-180	NM_001238	898	Hs.244723	NM_001238	HPRD:00455	CCNE1	CCNE	cyclin E1	protein-coding	0.181172	0.829787
1260	chr1	36574724	36574934	+	0	NA	intron (NM_001294347, intron 2 of 3)	intron (NM_001294347, intron 2 of 3)	15856	NM_001294347	1296	Hs.353001	NM_005202	HPRD:08347	COL8A2	FECD|FECD1|PPCD|PPCD2	collagen, type VIII, alpha 2	protein-coding	0.033333	0.635071
43222	chr3	100755046	100755465	+	0	NA	Intergenic	AT_rich|Low_complexity|Low_complexity	-42921	NM_015429	25890	Hs.477015	NM_015429	HPRD:09380	ABI3BP	NESHBP|TARSH	ABI family, member 3 (NESH) binding protein	protein-coding	0.002387	0.404762
35367	chr2	161098453	161098677	+	0	NA	Intergenic	Intergenic	29841	NR_103775	100505984	Hs.729532	NR_103775	ENSG00000115221	LOC100505984	-	uncharacterized LOC100505984	ncRNA	0.004464	0.506667
2220	chr1	67390426	67391290	+	0	NA	promoter-TSS (NM_207014)	promoter-TSS (NM_207014)	280	NM_001146112	57708	Hs.605432	NM_020948	HPRD:11362	MIER1	ER1|MI-ER1	mesoderm induction early response 1, transcriptional regulator	protein-coding	0.077546	0.663584
8043	chr10	48571789	48572028	+	0	NA	Intergenic	AluY|SINE|Alu	-132770	NM_004962	2662	Hs.2171	NM_004962	HPRD:03218	GDF10	BMP-3b|BMP3B	growth differentiation factor 10	protein-coding	0.029289	0.508333
11877	chr11	66035782	66036109	+	0	NA	promoter-TSS (NM_030981)	promoter-TSS (NM_030981)	-111	NM_030981	81876	Hs.300816	NM_030981	HPRD:11469	RAB1B	-	RAB1B, member RAS oncogene family	protein-coding	0.094801	0.637195
17005	chr12	113622465	113622965	+	0	NA	promoter-TSS (NM_032848)	promoter-TSS (NM_032848)	569	NM_001111322	79039	Hs.506861	NM_024072	HPRD:13129	DDX54	DP97	DEAD (Asp-Glu-Ala-Asp) box polypeptide 54	protein-coding	0.064	0.58483
49307	chr4	150923064	150923241	+	0	NA	Intergenic	MER41D|LTR|ERV1	-76274	NM_001040260	166614	Hs.591683	NM_152619	HPRD:13122	DCLK2	CL2|CLICK-II|CLICK2|CLIK2|DCAMKL2|DCDC3|DCDC3B|DCK2	doublecortin-like kinase 2	protein-coding	0.016949	0.432584
51726	chr5	73622911	73623134	+	0	NA	intron (NR_105010, intron 2 of 2)	intron (NR_105010, intron 2 of 2)	4711	NR_105010	101929082	Hs.434316	NR_105010	ENSG00000249343	LINC01333	-	long intergenic non-protein coding RNA 1333	ncRNA	0.008969	0.450893
21069	chr14	87070878	87071188	+	0	NA	Intergenic	ERV3-16A3_LTR|LTR|ERVL	-301089	NR_038445	283585	Hs.381998	NR_038445	ENSG00000258804	LOC283585	-	uncharacterized LOC283585	ncRNA	0.003226	0.450161
25145	chr16	67345614	67346065	+	0	NA	intron (NM_001100915, intron 2 of 15)	intron (NM_001100915, intron 2 of 15)	14822	NM_001100915	146212	Hs.299127	NM_001100915	ENSG00000168676	KCTD19	-	potassium channel tetramerization domain containing 19	protein-coding	0.006652	0.460177
15179	chr12	51835452	51835739	+	0	NA	TTS (NR_047672)	TTS (NR_047672)	16694	NM_001258403	9498	Hs.4749	NM_004858	HPRD:05430	SLC4A8	NBC3|NDCBE	solute carrier family 4, sodium bicarbonate cotransporter, member 8	protein-coding	0.010453	0.461806
34911	chr2	141401572	141401795	+	0	NA	intron (NM_018557, intron 41 of 90)	intron (NM_018557, intron 41 of 90)	1487587	NM_018557	53353	Hs.656461	NM_018557	HPRD:16383	LRP1B	LRP-DIT|LRPDIT	low density lipoprotein receptor-related protein 1B	protein-coding	0.008969	0.419643
34537	chr2	120010401	120010743	+	0	NA	intron (NM_001008410, intron 3 of 4)	intron (NM_001008410, intron 3 of 4)	29188	NM_018234	55240	Hs.647822	NM_018234	HPRD:10285	STEAP3	AHMIO2|STMP3|TSAP6|dudlin-2	STEAP family member 3, metalloreductase	protein-coding	0.020468	0.457726
57432	chr6	113735804	113736033	+	0	NA	Intergenic	L2|LINE|L2	-442609	NM_002356	4082	Hs.519909	NM_002356	HPRD:07519	MARCKS	80K-L|MACS|PKCSL|PRKCSL	myristoylated alanine-rich protein kinase C substrate	protein-coding	0.004367	0.46087
70519	chrX	48774557	48774755	+	0	NA	intron (NM_006875, intron 3 of 5)	intron (NM_006875, intron 3 of 5)	1757	NM_006875	11040	Hs.727148	NM_006875	HPRD:02244	PIM2	-	Pim-2 proto-oncogene, serine/threonine kinase	protein-coding	0.070707	0.58794
19171	chr13	102851200	102851557	+	0	NA	intron (NM_175929, intron 1 of 4)	intron (NM_175929, intron 1 of 4)	-153024	NR_039854	100616239		NR_039854		MIR4705	-	microRNA 4705	ncRNA	0.002801	0.349162
44036	chr3	128724537	128724734	+	0	NA	intron (NM_024768, intron 2 of 7)	intron (NM_024768, intron 2 of 7)	4163	NM_024768	79825	Hs.134807	NM_024768	HPRD:08569	EFCC1	C3orf73|CCDC48	EF-hand and coiled-coil domain containing 1	protein-coding	0	0.575758
4387	chr1	170651410	170651594	+	0	NA	intron (NM_006902, intron 1 of 4)	intron (NM_006902, intron 1 of 4)	18189	NM_022716	5396	Hs.283416	NM_006902	HPRD:01337	PRRX1	AGOTC|PHOX1|PMX1|PRX-1|PRX1	paired related homeobox 1	protein-coding	0.005435	0.437838
11822	chr11	64781539	64781919	+	0	NA	exon (NM_001199745, exon 1 of 4)	exon (NM_001199745, exon 1 of 4)	144	NR_037650	100528018	Hs.80132	NR_037650		ARL2-SNX15	-	ARL2-SNX15 readthrough (NMD candidate)	ncRNA	0.123684	0.713911
3445	chr1	117610531	117610689	+	0	NA	intron (NM_003594, intron 3 of 22)	intron (NM_003594, intron 3 of 22)	7661	NM_003594	8458	Hs.486818	NM_003594		TTF2	HuF2|ZGRF6	transcription termination factor, RNA polymerase II	protein-coding	0.006329	0.465409
70823	chrX	83756769	83757133	+	0	NA	intron (NM_001177478, intron 1 of 9)	intron (NM_001177478, intron 1 of 9)	536	NM_001177479	139324	Hs.559546	NM_144657	HPRD:06550	HDX	CXorf43|D030011N01Rik	highly divergent homeobox	protein-coding	0.043956	0.556164
66253	chr8	131661890	131662198	+	0	NA	Intergenic	MLT1L|LTR|ERVL-MaLR	-206138	NM_018482	50807	Hs.655552	NM_018482	HPRD:05809	ASAP1	AMAP1|CENTB4|DDEF1|PAG2|PAP|ZG14P	ArfGAP with SH3 domain, ankyrin repeat and PH domain 1	protein-coding	0.012987	0.478964
27024	chr17	40935565	40935749	+	0	NA	intron (NM_032387, intron 2 of 18)	L2c|LINE|L2	3008	NM_032387	65266	Hs.105448	NM_032387	HPRD:03505	WNK4	PHA2B|PRKWNK4	WNK lysine deficient protein kinase 4	protein-coding	0.016304	0.518919
7335	chr10	15242717	15243032	+	0	NA	Intergenic	Intergenic	-32179	NM_004808	9397	Hs.60339	NM_004808		NMT2	-	N-myristoyltransferase 2	protein-coding	0.006349	0.341772
60072	chr7	30810814	30811460	+	0	NA	exon (NM_032222, exon 1 of 18)	exon (NM_032222, exon 1 of 18)	104	NM_032222	84182	Hs.660192	NM_032222	HPRD:13387	FAM188B	C7orf67	family with sequence similarity 188, member B	protein-coding	0.085139	0.692427
42397	chr3	55502399	55502593	+	0	NA	3' UTR (NM_003392, exon 5 of 5)	3' UTR (NM_003392, exon 5 of 5)	12930	NM_001256105	7474	Hs.643085	NM_003392	HPRD:01293	WNT5A	hWNT5A	wingless-type MMTV integration site family, member 5A	protein-coding	0.015464	0.45641
1959	chr1	59340503	59340761	+	0	NA	intron (NR_108106, intron 1 of 1)	intron (NR_108106, intron 1 of 1)	89809	NR_034015	100131060	Hs.680604	NR_034014	ENSG00000234807	LINC01135	-	long intergenic non-protein coding RNA 1135	ncRNA	0.015504	0.521236
55693	chr6	26766363	26766780	+	0	NA	Intergenic	Intergenic	-106591	NM_001242799	79692	Hs.126280	NM_024639		ZNF322	HCG12|ZNF322A|ZNF388|ZNF489	zinc finger protein 322	protein-coding	0.055156	0.547847
42979	chr3	76449416	76449623	+	0	NA	Intergenic	Intergenic	-614785	NM_001290210	100131827	Hs.556877	NM_001128223	ENSG00000227124	ZNF717	X17|ZNF838	zinc finger protein 717	protein-coding	0.004831	0.346154
49061	chr4	142635015	142635231	+	0	NA	intron (NM_172175, intron 3 of 9)	L2a|LINE|L2	77374	NM_000585	3600	Hs.168132	NM_000585	HPRD:02776	IL15	IL-15	interleukin 15	protein-coding	0	0.410138
62677	chr7	139137829	139138028	+	0	NA	TTS (NM_198508)	TTS (NM_198508)	-25656	NR_033999	100129148	Hs.744449	NR_033999		LOC100129148	-	uncharacterized LOC100129148	ncRNA	0.030151	0.51
11627	chr11	58975564	58975941	+	0	NA	TTS (NM_001039396)	TTS (NM_001039396)	4742	NM_001039396	219972	Hs.744920	NM_001039396	ENSG00000197629	MPEG1	MPG1|MPS1|Mpg-1	macrophage expressed 1	protein-coding	0.01061	0.44709
41383	chr3	17646562	17646853	+	0	NA	intron (NM_001134381, intron 3 of 23)	intron (NM_001134381, intron 3 of 23)	94805	NM_001134381	9779	Hs.475629	NM_014744	HPRD:10262	TBC1D5	-	TBC1 domain family, member 5	protein-coding	0	0.359589
58828	chr6	157863388	157863605	+	0	NA	intron (NM_153746, intron 1 of 8)	intron (NM_153746, intron 1 of 8)	60939	NM_024630	79683	Hs.596214	NM_024630	HPRD:15711	ZDHHC14	NEW1CP	zinc finger, DHHC-type containing 14	protein-coding	0.02765	0.431193
519	chr1	16472890	16473326	+	0	NA	intron (NM_004431, intron 3 of 16)	intron (NM_004431, intron 3 of 16)	9474	NM_004431	1969	Hs.171596	NM_004431	HPRD:01494	EPHA2	ARCC2|CTPA|CTPP1|CTRCT6|ECK	EPH receptor A2	protein-coding	0.034404	0.606407
6383	chr1	231003993	231004411	+	0	NA	promoter-TSS (NM_032800)	promoter-TSS (NM_032800)	100	NM_032800	84886	Hs.520494	NM_032800	HPRD:13359	C1orf198	-	chromosome 1 open reading frame 198	protein-coding	0.141148	0.75179
50409	chr5	8775656	8775800	+	0	NA	Intergenic	AluSz|SINE|Alu	-64116	NR_109932	101929284	Hs.403715	NR_109932	ENSG00000250198	LOC101929284	-	uncharacterized LOC101929284	ncRNA	0.020833	0.510345
43850	chr3	123351072	123351430	+	0	NA	intron (NM_053025, intron 29 of 33)	intron (NM_053025, intron 29 of 33)	-11721	NM_053032	4638	Hs.477375	NM_005965	HPRD:02952	MYLK	AAT7|KRP|MLCK|MLCK1|MLCK108|MLCK210|MSTP083|MYLK1|smMLCK	myosin light chain kinase	protein-coding	0.011173	0.54039
70750	chrX	73163959	73164355	+	0	NA	promoter-TSS (NR_024582)	promoter-TSS (NR_024582)	-2	NR_024582	554203	Hs.648316	NR_024582	ENSG00000225470	JPX	DCBALD06|ENOX|LINC00183|NCRNA00183	JPX transcript, XIST activator (non-protein coding)	ncRNA	0.075758	0.602015
60062	chr7	30508922	30509320	+	0	NA	intron (NM_006092, intron 1 of 13)	intron (NM_006092, intron 1 of 13)	9272	NM_006092	10392	Hs.405153	NM_006092	HPRD:05815	NOD1	CARD4|CLR7.1|NLRC1	nucleotide-binding oligomerization domain containing 1	protein-coding	0.012563	0.526316
45059	chr3	165908031	165908610	+	0	NA	Intergenic	PRIMAX-int|LTR|ERV1	-353067	NM_000055	590	Hs.420483	NM_000055	HPRD:01519	BCHE	CHE1|CHE2|E1	butyrylcholinesterase	protein-coding	0.001727	0.410345
63855	chr8	29815836	29816121	+	0	NA	Intergenic	MLT1F2|LTR|ERVL-MaLR	-1114	NR_036104	100422876		NR_036104	miRBase:MI0014175	MIR3148	-	microRNA 3148	ncRNA	0.003509	0.465035
15644	chr12	65950630	65950810	+	0	NA	TTS (NR_120434)	TTS (NR_120434)	85432	NR_120433	100507065	Hs.591038	NR_120431	ENSG00000250748	LOC100507065	-	uncharacterized LOC100507065	ncRNA	0.055556	0.546961
59203	chr6_dbb_hap3	4567035	4567256	+	0	NA	promoter-TSS (NM_001145338).5	promoter-TSS (NM_001145338).5	-102	NM_001145338	9278	Hs.206770	NM_005453	HPRD:15761	ZBTB22	BING1|ZBTB22A|ZNF297|ZNF297A|fru|fruitless	zinc finger and BTB domain containing 22	protein-coding	0.031674	0.545045
36151	chr2	188978837	188978964	+	0	NA	Intergenic	Intergenic	-177496	NM_001252669	51454	Hs.470887	NM_016315		GULP1	CED-6|CED6|GULP	GULP, engulfment adaptor PTB domain containing 1	protein-coding	0	0.429688
66913	chr9	16521932	16522366	+	0	NA	intron (NM_017637, intron 5 of 6)	intron (NM_017637, intron 5 of 6)	-245838	NR_073471	100129385	Hs.586441	NM_001271829	ENSG00000205549	C9orf92	Em:AL513424.1	chromosome 9 open reading frame 92	protein-coding	0.004608	0.468966
16082	chr12	79941772	79942044	+	0	NA	Intergenic	Intergenic	91257	NR_049889	100847013		NR_049889		MIR5692B	-	microRNA 5692b	ncRNA	0.014706	0.443223
26114	chr17	8028980	8029182	+	0	NA	Intergenic	tRNA-Gly-GGY|tRNA|tRNA	-1671	NM_001165967	84667	Hs.434828	NM_032580	HPRD:09729	HES7	SCDO4|bHLHb37	hes family bHLH transcription factor 7	protein-coding	0.064356	0.53202
63714	chr8	25237676	25238005	+	0	NA	exon (NM_024940, exon 39 of 52)	exon (NM_024940, exon 39 of 52)	34922	NR_106936	102465527		NR_106936		MIR6876	hsa-mir-6876	microRNA 6876	ncRNA	0.018237	0.454545
60340	chr7	41136514	41136836	+	0	NA	Intergenic	Intergenic	-4527	NR_110832	101928773	Hs.382363	NR_110832	ENSG00000224017	LINC01449	-	long intergenic non-protein coding RNA 1449	ncRNA	0.012422	0.44582
54306	chr5	167837117	167837438	+	0	NA	intron (NM_015238, intron 8 of 22)	intron (NM_015238, intron 8 of 22)	-76186	NM_002887	5917	Hs.654907	NM_002887	HPRD:00142	RARS	ArgRS|DALRD1	arginyl-tRNA synthetase	protein-coding	0.006231	0.42236
56901	chr6	86303182	86304012	+	0	NA	non-coding (NR_123729, exon 1 of 29)	non-coding (NR_123729, exon 1 of 29)	253	NM_153816	57231	Hs.485871	NM_020468	HPRD:11590	SNX14	RGS-PX2	sorting nexin 14	protein-coding	0.109639	0.68231
51694	chr5	72913280	72913518	+	0	NA	Intergenic	MLT1J|LTR|ERVL-MaLR	-8584	NM_001177693	64283	Hs.482521	NM_001080479	ENSG00000214944	ARHGEF28	RGNEF|RIP2|p190RHOGEF	Rho guanine nucleotide exchange factor (GEF) 28	protein-coding	0.004202	0.464435
39257	chr20	52482653	52483153	+	0	NA	Intergenic	Intergenic	9345	NR_002189	391257	Hs.449977	NR_002189		SUMO1P1	PIC1L|UBL2|UBL6	SUMO1 pseudogene 1	pseudo	0.008	0.423154
61455	chr7	98741721	98742094	+	0	NA	promoter-TSS (NM_181349)	promoter-TSS (NM_181349)	-164	NM_001199847	57154	Hs.189329	NM_020429	HPRD:06902	SMURF1	-	SMAD specific E3 ubiquitin protein ligase 1	protein-coding	0.128686	0.751337
21586	chr14	105766961	105768008	+	0	NA	promoter-TSS (NM_001519)	promoter-TSS (NM_001519)	-155	NM_001242788	2972	Hs.424484	NM_001519	HPRD:05361	BRF1	BRF|BRF-1|GTF3B|HEL-S-76p|TAF3B2|TAF3C|TAFIII90|TF3B90|TFIIIB90|hBRF	BRF1, RNA polymerase III transcription initiation factor 90 kDa subunit	protein-coding	0.120344	0.756679
8530	chr10	71579568	71579757	+	0	NA	intron (NM_080800, intron 1 of 37)	L2a|LINE|L2	18018	NM_080805	1305	Hs.695934	NM_005203	HPRD:00383	COL13A1	COLXIIIA1	collagen, type XIII, alpha 1	protein-coding	0.005291	0.536842
55207	chr6	13555260	13555551	+	0	NA	Intergenic	Intergenic	-19356	NM_001193267	23408	Hs.567431	NM_012241	HPRD:06838	SIRT5	SIR2L5	sirtuin 5	protein-coding	0.024055	0.585616
50775	chr5	32027896	32028459	+	0	NA	intron (NM_178140, intron 5 of 23)	intron (NM_178140, intron 5 of 23)	-91912	NR_036241	100422874		NR_036241	miRBase:MI0015887	MIR4279	-	microRNA 4279	ncRNA	0.01421	0.457447
28513	chr18	7856778	7856966	+	0	NA	intron (NM_001105244, intron 2 of 32)	intron (NM_001105244, intron 2 of 32)	289558	NM_001105244	5797	Hs.49774	NM_002845	HPRD:01479	PTPRM	PTPRL1|R-PTP-MU|RPTPM|RPTPU|hR-PTPu	protein tyrosine phosphatase, receptor type, M	protein-coding	0.005319	0.428571
45256	chr3	171821614	171821788	+	0	NA	intron (NM_001135095, intron 1 of 25)	intron (NM_001135095, intron 1 of 25)	63357	NM_001135095	64778	Hs.744888	NM_022763	HPRD:10943	FNDC3B	FAD104|PRO4979|YVTM2421	fibronectin type III domain containing 3B	protein-coding	0	0.457143
25569	chr16	82794917	82795129	+	0	NA	intron (NM_001220488, intron 2 of 14)	intron (NM_001220488, intron 2 of 14)	-11901	NR_110938	101928446	Hs.684007	NR_110938		LOC101928446	-	uncharacterized LOC101928446	ncRNA	0.004717	0.403756
33099	chr2	51735030	51735412	+	0	NA	Intergenic	L3|LINE|CR1	-475547	NM_001135659	9378	Hs.637685	NM_004801	HPRD:11858	NRXN1	Hs.22998|PTHSL2|SCZD17	neurexin 1	protein-coding	0	0.318538
31363	chr19	53757952	53758537	+	0	NA	promoter-TSS (NM_182609)	promoter-TSS (NM_182609)	-133	NM_182609	342926	Hs.20506	NM_182609	HPRD:14658	ZNF677	-	zinc finger protein 677	protein-coding	0.090598	0.622867
13925	chr12	2162086	2162482	+	0	NA	promoter-TSS (NM_001167625)	promoter-TSS (NM_001167625)	-132	NM_001129831	775	Hs.118262	NM_000719		CACNA1C	CACH2|CACN2|CACNL1A1|CCHL1A1|CaV1.2|LQT8|TS	calcium channel, voltage-dependent, L type, alpha 1C subunit	protein-coding	0.121212	0.745592
39466	chr20	62612277	62612523	+	0	NA	promoter-TSS (NM_012469)	promoter-TSS (NM_012469)	-31	NM_012469	24148	Hs.31334	NM_012469	HPRD:10729	PRPF6	ANT-1|ANT1|C20orf14|Prp6|RP60|SNRNP102|TOM|U5-102K|hPrp6	pre-mRNA processing factor 6	protein-coding	0.134146	0.672065
39776	chr21	34584812	34585226	+	0	NA	Intergenic	MLT2D|LTR|ERVL	-17181	NM_001289126	3455	Hs.708195	NM_000874	HPRD:03850	IFNAR2	IFN-R|IFN-alpha-REC|IFNABR|IFNARB	interferon (alpha, beta and omega) receptor 2	protein-coding	0.007246	0.486747
52577	chr5	109814652	109814897	+	0	NA	intron (NM_001039763, intron 12 of 13)	intron (NM_001039763, intron 12 of 13)	247676	NM_001039763	642987	Hs.729154	NM_001039763		TMEM232	-	transmembrane protein 232	protein-coding	0.008163	0.369919
36148	chr2	188851571	188851695	+	0	NA	Intergenic	Intergenic	-304763	NM_001252669	51454	Hs.470887	NM_016315		GULP1	CED-6|CED6|GULP	GULP, engulfment adaptor PTB domain containing 1	protein-coding	0	0.408
53613	chr5	142473662	142473848	+	0	NA	intron (NM_015071, intron 17 of 22)	HERVIP10FH-int|LTR|ERV1	-225280	NR_046680	100874239	Hs.570896	NR_046680	ENSG00000226272	ARHGAP26-AS1	-	ARHGAP26 antisense RNA 1	ncRNA	0.048387	0.540107
17401	chr12	125391401	125391563	+	0	NA	Intergenic	Intergenic	8105	NM_021009	7316	Hs.520348	NM_021009	HPRD:07038	UBC	HMG20	ubiquitin C	protein-coding	0.012346	0.460123
15673	chr12	66296413	66296582	+	0	NA	intron (NM_001300918, intron 3 of 4)	intron (NM_001300918, intron 3 of 4)	-20550	NM_001292024	100129940	Hs.685856	NM_001292023	ENSG00000197301	LOC100129940	-	uncharacterized LOC100129940	protein-coding	0	0.358824
7993	chr10	47074265	47074450	+	0	NA	Intergenic	MLT1H2|LTR|ERVL-MaLR	-9177	NM_005972	5540	Hs.524719	NM_005972	HPRD:03476	NPY4R	NPY4-R|PP1|PPYR1|Y4	neuropeptide Y receptor Y4	protein-coding	0.010811	0.483871
71187	chrX	128711445	128711768	+	0	NA	intron (NM_001587, intron 18 of 22)	intron (NM_001587, intron 18 of 22)	37354	NM_000276	4952	Hs.126357	NM_000276	HPRD:02395	OCRL	INPP5F|LOCR|NPHL2|OCRL-1|OCRL1	oculocerebrorenal syndrome of Lowe	protein-coding	0.012384	0.432099
28089	chr17	75426185	75426656	+	0	NA	intron (NM_001293696, intron 1 of 9)	intron (NM_001293696, intron 1 of 9)	-20193	NM_001113496	10801	Hs.440932	NM_006640	HPRD:10360	2009-09-01	AF17q25|MSF|MSF1|NAPB|PNUTL4|SINT1|SeptD1	septin 9	protein-coding	0.025478	0.601695
39194	chr20	49982695	49983416	+	0	NA	Intergenic	Intergenic	86459	NR_036162	100422889		NR_036162		MIR3194	-	microRNA 3194	ncRNA	0.022191	0.524931
60631	chr7	48222738	48222938	+	0	NA	intron (NM_152701, intron 1 of 61)	intron (NM_152701, intron 1 of 61)	11781	NM_152701	154664	Hs.226568	NM_152701	HPRD:07422	ABCA13	-	ATP-binding cassette, sub-family A (ABC1), member 13	protein-coding	0.01	0.348259
33924	chr2	87987053	87987319	+	0	NA	Intergenic	Plat_L3|LINE|CR1	57907	NR_039636	100616341		NR_039636	miRBase:MI0016777	MIR4435-2	-	microRNA 4435-2	ncRNA	0.007519	0.41573
28928	chr18	32073610	32073946	+	0	NA	intron (NM_032979, intron 1 of 16)	CpG	524	NM_032975	1837	Hs.643454	NM_001390	HPRD:03141	DTNA	D18S892E|DRP3|DTN|DTN-A|LVNC1	dystrobrevin, alpha	protein-coding	0.16369	0.795252
45323	chr3	174113829	174113972	+	0	NA	Intergenic	HERVL-int|LTR|ERVL	-463211	NM_207015	254827	Hs.565848	NM_207015	HPRD:16388	NAALADL2	-	N-acetylated alpha-linked acidic dipeptidase-like 2	protein-coding	0	0.395833
69119	chr9	127028833	127029219	+	0	NA	intron (NM_001166168, intron 1 of 9)	intron (NM_001166168, intron 1 of 9)	8496	NM_001166168	10783	Hs.197071	NM_014397	HPRD:05348	NEK6	SID6-1512	NIMA-related kinase 6	protein-coding	0.020725	0.503876
47475	chr4	75607839	75608344	+	0	NA	Intergenic	L1MA2|LINE|L1	111791	NM_001729	685	Hs.710156	NM_001729		BTC	-	betacellulin	protein-coding	0.00396	0.539526
58724	chr6	155384184	155384510	+	0	NA	Intergenic	Intergenic	-27076	NM_012454	26230	Hs.586279	NM_012454	HPRD:05273	TIAM2	STEF|TIAM-2	T-cell lymphoma invasion and metastasis 2	protein-coding	0.003067	0.348624
51779	chr5	75672450	75672629	+	0	NA	Intergenic	Intergenic	-26541	NM_006633	10788	Hs.291030	NM_006633	HPRD:09253	IQGAP2	-	IQ motif containing GTPase activating protein 2	protein-coding	0.005587	0.45
37851	chr2	238322837	238323116	+	0	NA	promoter-TSS (NM_004369)	promoter-TSS (NM_004369)	-126	NM_057166	1293	Hs.233240	NM_004369	HPRD:00371	COL6A3	-	collagen, type VI, alpha 3	protein-coding	0.017921	0.535714
49217	chr4	148282909	148283197	+	0	NA	Intergenic	Intergenic	-119016	NM_001256283	1909	Hs.183713	NM_001957	HPRD:00571	EDNRA	ET-A|ETA|ETA-R|ETAR|ETRA|hET-AR	endothelin receptor type A	protein-coding	0.003472	0.439446
64700	chr8	74790971	74791536	+	0	NA	promoter-TSS (NM_018299)	promoter-TSS (NM_018299)	-108	NM_018299	55284	Hs.128841	NM_018299	HPRD:07724	UBE2W	UBC-16|UBC16	ubiquitin-conjugating enzyme E2W (putative)	protein-coding	0.090265	0.628975
40973	chr3	4763141	4763508	+	0	NA	intron (NM_001168272, intron 39 of 60)	intron (NM_001168272, intron 39 of 60)	29950	NR_004428	100126791	Hs.663059	NR_004428	ENSG00000235947	EGOT	EGO|NCRNA00190	eosinophil granule ontogeny transcript (non-protein coding)	ncRNA	0.019074	0.429348
52952	chr5	123991684	123991953	+	0	NA	intron (NM_020747, intron 2 of 8)	intron (NM_020747, intron 2 of 8)	88987	NM_020747	57507	Hs.266616	NM_020747	HPRD:18357	ZNF608	NY-REN-36	zinc finger protein 608	protein-coding	0.011152	0.425926
26015	chr17	5683902	5684060	+	0	NA	intron (NR_040000, intron 1 of 3)	MIRb|SINE|MIR	8427	NR_040000	339166	Hs.736088	NR_040000	ENSG00000179314	LOC339166	-	uncharacterized LOC339166	ncRNA	0.037975	0.522013
24143	chr16	11183571	11184078	+	0	NA	intron (NM_015226, intron 18 of 22)	intron (NM_015226, intron 18 of 22)	145479	NM_001243403	23274	Hs.35490	NM_015226	HPRD:17185	CLEC16A	Gop-1|KIAA0350	C-type lectin domain family 16, member A	protein-coding	0.025641	0.525591
21808	chr15	34393951	34394385	+	0	NA	promoter-TSS (NM_020154)	promoter-TSS (NM_020154)	-106	NM_152595	161779	Hs.156317	NM_152595	HPRD:17839	PGBD4	-	piggyBac transposable element derived 4	protein-coding	0.06682	0.62069
54337	chr5	169230072	169230852	+	0	NA	intron (NM_004946, intron 26 of 51)	intron (NM_004946, intron 26 of 51)	166211	NM_004946	1794	Hs.586174	NM_004946	HPRD:09121	DOCK2	-	dedicator of cytokinesis 2	protein-coding	0.012821	0.472471
65227	chr8	100636554	100636928	+	0	NA	intron (NM_152564, intron 33 of 61)	intron (NM_152564, intron 33 of 61)	-87652	NR_030596	100126309		NR_030596	miRBase:MI0005541	MIR875	MIRN875|hsa-mir-875	microRNA 875	ncRNA	0.002674	0.357333
8299	chr10	61929956	61930304	+	0	NA	intron (NM_001204403, intron 22 of 43)	intron (NM_001204403, intron 22 of 43)	-29356	NM_001149	288	Hs.499725	NM_001149	HPRD:02715	ANK3	ANKYRIN-G|MRT37	ankyrin 3, node of Ranvier (ankyrin G)	protein-coding	0.008621	0.395415
53419	chr5	138089051	138089384	+	0	NA	intron (NM_001290309, intron 1 of 16)	CpG	132	NM_001903	1495	Hs.445981	NM_001903	HPRD:00285	CTNNA1	CAP102	catenin (cadherin-associated protein), alpha 1, 102kDa	protein-coding	0.141141	0.769461
50652	chr5	16778218	16778537	+	0	NA	intron (NM_012334, intron 9 of 40)	intron (NM_012334, intron 9 of 40)	158008	NM_012334	4651	Hs.481720	NM_012334	HPRD:03283	MYO10	-	myosin X	protein-coding	0.025078	0.49375
20016	chr14	49407122	49407303	+	0	NA	Intergenic	Intergenic	645922	NM_001032	6235	Hs.156367	NM_001032	HPRD:04698	RPS29	DBA13|S29	ribosomal protein S29	protein-coding	0.033149	0.538462
6892	chr1	247611769	247612061	+	0	NA	3' UTR (NM_001243133, exon 9 of 9)	3' UTR (NM_001243133, exon 9 of 9)	3369	NM_001004492	127623	Hs.446999	NM_001004492	HPRD:14937	OR2B11	-	olfactory receptor, family 2, subfamily B, member 11	protein-coding	0.044521	0.590444
24425	chr16	22110432	22110594	+	0	NA	intron (NM_173615, intron 3 of 33)	intron (NM_173615, intron 3 of 33)	6654	NM_173615	146177	Hs.10697	NM_173615	ENSG00000175267	VWA3A	-	von Willebrand factor A domain containing 3A	protein-coding	0.012346	0.472393
68862	chr9	117716270	117716537	+	0	NA	Intergenic	Intergenic	-23528	NM_001252290	944	Hs.494901	NM_001244		TNFSF8	CD153|CD30L|CD30LG	tumor necrosis factor (ligand) superfamily, member 8	protein-coding	0.018727	0.429104
969	chr1	27865416	27865561	+	0	NA	intron (NM_001029882, intron 6 of 6)	intron (NM_001029882, intron 6 of 6)	-48810	NM_001201404	10163	Hs.469244	NM_006990	HPRD:05796	WASF2	IMD2|SCAR2|WASF4|WAVE2|dJ393P12.2	WAS protein family, member 2	protein-coding	0.006897	0.541096
61881	chr7	111290874	111291098	+	0	NA	Intergenic	Intergenic	-88413	NM_001244606	83943	Hs.655722	NM_032549	HPRD:07297	IMMP2L	IMMP2L-IT1|IMP2|IMP2-LIKE	IMP2 inner mitochondrial membrane peptidase-like (S. cerevisiae)	protein-coding	0.013393	0.4
34490	chr2	114444148	114444402	+	0	NA	Intergenic	Tigger3b|DNA|TcMar-Tigger	34670	NR_039943	100616208		NR_039943		MIR4782	-	microRNA 4782	ncRNA	0.003937	0.32549
67682	chr9	79016532	79016794	+	0	NA	Intergenic	MER34B|LTR|ERV1	3148	NR_026890	653162	Hs.655646	NR_026890	ENSG00000234618	RPSAP9	LAMR1P9|RPSA_20_986	ribosomal protein SA pseudogene 9	pseudo	0	0.448669
54286	chr5	167157133	167157579	+	0	NA	intron (NM_001122679, intron 2 of 28)	intron (NM_001122679, intron 2 of 28)	445513	NM_001122679	57451	Hs.631957	NM_001080428	ENSG00000145934	TENM2	ODZ2|TEN-M2|TNM2	teneurin transmembrane protein 2	protein-coding	0.006726	0.391499
38811	chr20	35806665	35806953	+	0	NA	promoter-TSS (NM_001135771)	promoter-TSS (NM_001135771)	-647	NM_002951	6185	Hs.370895	NM_002951	HPRD:01609	RPN2	RIBIIR|RPN-II|RPNII|SWP1	ribophorin II	protein-coding	0.034722	0.442907
1501	chr1	42928550	42929079	+	0	NA	intron (NM_001287511, intron 2 of 2)	CpG	6649	NM_001077447	79717	Hs.706662	NM_024664	HPRD:07760	PPCS	-	phosphopantothenoylcysteine synthetase	protein-coding	0.069943	0.55283
54047	chr5	155370979	155371167	+	0	NA	Intergenic	L3|LINE|CR1	-382694	NM_172244	6444	Hs.387207	NM_000337	HPRD:03246	SGCD	35DAG|CMD1L|DAGD|SG-delta|SGCDP|SGD	sarcoglycan, delta (35kDa dystrophin-associated glycoprotein)	protein-coding	0	0.486772
36702	chr2	205736424	205736615	+	0	NA	intron (NM_205863, intron 2 of 21)	intron (NM_205863, intron 2 of 21)	326003	NM_057177	117583	Hs.657382	NM_057177	HPRD:09795	PARD3B	ALS2CR19|PAR3B|PAR3L|PAR3LC|PAR3beta|Par3Lb	par-3 family cell polarity regulator beta	protein-coding	0	0.369792
70142	chrX	21498113	21498266	+	0	NA	intron (NM_001168648, intron 5 of 20)	LTR41B|LTR|ERVL	105653	NM_001168648	22866	Hs.555917	NM_014927	HPRD:06473	CNKSR2	CNK2|KSR2|MAGUIN	connector enhancer of kinase suppressor of Ras 2	protein-coding	0	0.409091
43571	chr3	113510294	113510523	+	0	NA	intron (NM_001690, intron 8 of 14)	intron (NM_001690, intron 8 of 14)	44542	NM_001690	523	Hs.477155	NM_001690	HPRD:06120	ATP6V1A	ATP6A1|ATP6V1A1|HO68|VA68|VPP2|Vma1	ATPase, H+ transporting, lysosomal 70kDa, V1 subunit A	protein-coding	0	0.347826
25895	chr17	2136970	2137135	+	0	NA	TTS (NR_110888)	TTS (NR_110888)	1080	NR_110888	101927839	Hs.665648	NR_110888		LOC101927839	-	uncharacterized LOC101927839	ncRNA	0.012121	0.572289
32783	chr2	40939801	40939939	+	0	NA	Intergenic	L1PA7|LINE|L1	-200295	NM_001112802	6546	Hs.31961	NM_021097	HPRD:01659	SLC8A1	NCX1	solute carrier family 8 (sodium/calcium exchanger), member 1	protein-coding	0.014493	0.532374
49657	chr4	169045363	169045767	+	0	NA	intron (NM_007193, intron 1 of 11)	intron (NM_007193, intron 1 of 11)	31877	NM_007193	11199	Hs.188401	NM_007193	HPRD:09724	ANXA10	ANX14	annexin A10	protein-coding	0.007426	0.37284
22917	chr15	71055665	71056250	+	0	NA	promoter-TSS (NM_018003)	promoter-TSS (NM_018003)	-107	NM_018003	55075	Hs.108049	NM_018003	HPRD:11657	UACA	NUCLING	uveal autoantigen with coiled-coil domains and ankyrin repeats	protein-coding	0.090598	0.675768
946	chr1	27339307	27339789	+	0	NA	promoter-TSS (NM_052943)	promoter-TSS (NM_052943)	-215	NM_052943	115572	Hs.632378	NM_052943	HPRD:16882	FAM46B	-	family with sequence similarity 46, member B	protein-coding	0.062241	0.585921
13569	chr11	126223897	126224072	+	0	NA	intron (NR_033839, intron 1 of 1)	L2a|LINE|L2	1498	NR_033839	399972	Hs.585206	NR_033839		ST3GAL4-AS1	DCPS-AS1	ST3GAL4 antisense RNA 1 (head to head)	ncRNA	0.022857	0.505682
67416	chr9	44401720	44402167	+	0	NA	Intergenic	CpG	17358	NR_121564	101927827	Hs.738704	NR_121564	ENSG00000229311	LOC101927827	-	uncharacterized LOC101927827	ncRNA	0.067114	0.616071
40402	chr22	26879523	26880095	+	0	NA	promoter-TSS (NM_022081)	promoter-TSS (NM_022081)	20	NM_022081	89781	Hs.474436	NM_022081	HPRD:05983	HPS4	LE	Hermansky-Pudlak syndrome 4	protein-coding	0.124126	0.722513
12166	chr11	75236821	75237217	+	0	NA	promoter-TSS (NM_030792)	promoter-TSS (NM_030792)	-420	NM_030792	81544	Hs.503297	NM_030792	HPRD:15159	GDPD5	GDE2|PP1665	glycerophosphodiester phosphodiesterase domain containing 5	protein-coding	0.138889	0.7733
1361	chr1	39861239	39861447	+	0	NA	intron (NM_012090, intron 52 of 92)	intron (NM_012090, intron 52 of 92)	-13833	NM_015038	643314	Hs.658760	NM_015038	ENSG00000255103	KIAA0754	-	KIAA0754	protein-coding	0	0.483254
31347	chr19	53238147	53238558	+	0	NA	promoter-TSS (NM_001161499)	promoter-TSS (NM_001161499)	-45	NM_001161499	81856	Hs.143951	NM_030972	HPRD:15872	ZNF611	-	zinc finger protein 611	protein-coding	0.072993	0.61165
30300	chr19	13166127	13166387	+	0	NA	intron (NM_001271043, intron 2 of 10)	intron (NM_001271043, intron 2 of 10)	30862	NM_001271043	4784	Hs.257970	NM_002501	HPRD:01234	NFIX	MRSHSS|NF1A|SOTOS2	nuclear factor I/X (CCAAT-binding transcription factor)	protein-coding	0.053846	0.697318
15522	chr12	60650941	60651240	+	0	NA	Intergenic	Intergenic	567972	NR_073056	9194	Hs.88156	NM_004731	HPRD:06791	SLC16A7	MCT2	solute carrier family 16 (monocarboxylate transporter), member 7	protein-coding	0.003344	0.43
23601	chr15	90905346	90905570	+	0	NA	TTS (NM_001004309)	TTS (NM_001004309)	9981	NM_001004309	342132	Hs.55307	NM_001004309		ZNF774	-	zinc finger protein 774	protein-coding	0.008929	0.44
51820	chr5	76588075	76588527	+	0	NA	intron (NM_001029853, intron 1 of 20)	intron (NM_001029853, intron 1 of 20)	81595	NM_001029852	8622	Hs.584830	NM_003719	HPRD:04546	PDE8B	ADSD|PPNAD3	phosphodiesterase 8B	protein-coding	0.002212	0.423841
12809	chr11	103530612	103530778	+	0	NA	Intergenic	MER91C|DNA|hAT-Tip100	-189939	NR_039842	100616457		NR_039842	miRBase:MI0017326	MIR4693	-	microRNA 4693	ncRNA	0	0.389222
55328	chr6	16450576	16450922	+	0	NA	intron (NM_001128164, intron 6 of 7)	MIRb|SINE|MIR	211938	NM_006877	2766	Hs.484741	NM_006877	HPRD:00754	GMPR	GMPR1	guanosine monophosphate reductase	protein-coding	0.008671	0.423631
53512	chr5	140090565	140091136	+	0	NA	promoter-TSS (NR_026703)	promoter-TSS (NR_026703)	-11	NR_026703	56664		NR_026703	ENSG00000199990	VTRNA1-1	HVG1|VAULTRC1|VR1|hvg-1|vRNA	vault RNA 1-1	ncRNA	0.042032	0.515734
33038	chr2	47883958	47884208	+	0	NA	Intergenic	Intergenic	-86613	NM_022055	56660	Hs.591586	NM_022055		KCNK12	K2p12.1|THIK-2|THIK2	potassium channel, subfamily K, member 12	protein-coding	0.008	0.486056
41071	chr3	9834096	9834837	+	0	NA	promoter-TSS (NM_001198780)	promoter-TSS (NM_001198780)	229	NR_103488	10474	Hs.386390	NM_006354	HPRD:04252	TADA3	ADA3|NGG1|STAF54|TADA3L|hADA3	transcriptional adaptor 3	protein-coding	0.08502	0.654987
64048	chr8	37928785	37929051	+	0	NA	Intergenic	Intergenic	-34093	NM_004674	9070	Hs.521530	NM_004674	HPRD:05309	ASH2L	ASH2|ASH2L1|ASH2L2|Bre2	ash2 (absent, small, or homeotic)-like (Drosophila)	protein-coding	0.011278	0.524345
41537	chr3	27295451	27295603	+	0	NA	intron (NM_199347, intron 24 of 24)	LTR16C|LTR|ERVL	115385	NM_199347	152110	Hs.506115	NM_152534	HPRD:08135	NEK10	-	NIMA-related kinase 10	protein-coding	0.013158	0.535948
39428	chr20	61425531	61425959	+	0	NA	Intergenic	Intergenic	-2060	NM_018270	55257	Hs.590870	NM_018270	HPRD:16646	MRGBP	C20orf20|Eaf7|MRG15BP|URCC4	MRG/MORF4L binding protein	protein-coding	0.123832	0.755245
29676	chr18	70818425	70818654	+	0	NA	Intergenic	Intergenic	113194	NR_034133	400655	Hs.579378	NR_034133	ENSG00000263711	LOC400655	-	uncharacterized LOC400655	ncRNA	0.008734	0.356522
50413	chr5	8849424	8849647	+	0	NA	intron (NR_109932, intron 1 of 2)	intron (NR_109932, intron 1 of 2)	9691	NR_109932	101929284	Hs.403715	NR_109932	ENSG00000250198	LOC101929284	-	uncharacterized LOC101929284	ncRNA	0.008969	0.482143
51061	chr5	40755879	40756306	+	0	NA	promoter-TSS (NM_012382)	promoter-TSS (NM_012382)	-20	NM_012382	23548	Hs.348915	NM_012382	HPRD:17807	TTC33	OSRF	tetratricopeptide repeat domain 33	protein-coding	0.077283	0.600467
19081	chr13	99962650	99963140	+	0	NA	intron (NR_026644, intron 4 of 8)	intron (NR_026644, intron 4 of 8)	-3146	NM_004951	1880	Hs.784	NM_004951	HPRD:12040	GPR183	EBI2	G protein-coupled receptor 183	protein-coding	0.006122	0.317719
27162	chr17	45344712	45345051	+	0	NA	intron (NM_000212, intron 1 of 14)	intron (NM_000212, intron 1 of 14)	13673	NM_000212	3690	Hs.218040	NM_000212	HPRD:01428	ITGB3	BDPLT16|BDPLT2|CD61|GP3A|GPIIIa|GT	integrin, beta 3 (platelet glycoprotein IIIa, antigen CD61)	protein-coding	0.00295	0.470588
28346	chr18	322612	322864	+	0	NA	intron (NM_130386, intron 8 of 9)	intron (NM_130386, intron 8 of 9)	-54679	NM_005131	9984	Hs.712543	NM_005131	HPRD:09498	THOC1	HPR1|P84|P84N5	THO complex 1	protein-coding	0.02381	0.525692
23308	chr15	81679332	81679693	+	0	NA	intron (NR_120365, intron 6 of 6)	MIRb|SINE|MIR	-13094	NM_001080532	342125	Hs.253489	NM_001080532		TMC3	-	transmembrane channel-like 3	protein-coding	0.00554	0.38674
59587	chr7	13091147	13091350	+	0	NA	Intergenic	L1ME3C|LINE|L1	364337	NM_005738	10124	Hs.245540	NM_005738	HPRD:11987	ARL4A	ARL4	ADP-ribosylation factor-like 4A	protein-coding	0	0.29902
48921	chr4	139531063	139531480	+	0	NA	Intergenic	Intergenic	300406	NR_051987	100874047	Hs.570848	NR_051987	ENSG00000251372	LINC00499	-	long intergenic non-protein coding RNA 499	ncRNA	0.004796	0.444976
49104	chr4	144280142	144280461	+	0	NA	intron (NM_207123, intron 1 of 10)	intron (NM_207123, intron 1 of 10)	22318	NM_002039	2549	Hs.80720	NM_002039	HPRD:05116	GAB1	-	GRB2-associated binding protein 1	protein-coding	0.009404	0.4125
2341	chr1	71555642	71555921	+	0	NA	intron (NR_046217, intron 1 of 3)	intron (NR_046217, intron 1 of 3)	8774	NR_046217	100852410	Hs.535534	NR_046217	ENSG00000229956	ZRANB2-AS2	-	ZRANB2 antisense RNA 2 (head to head)	ncRNA	0.007168	0.403571
25350	chr16	73248869	73249253	+	0	NA	Intergenic	Intergenic	-70715	NM_207385	388289	Hs.371893	NM_207385	HPRD:16623	C16orf47	-	chromosome 16 open reading frame 47	protein-coding	0.005208	0.415584
38041	chr20	291072	291411	+	0	NA	Intergenic	Intergenic	13037	NM_033089	85364	Hs.28608	NM_033089	HPRD:15701	ZCCHC3	C20orf99	zinc finger, CCHC domain containing 3	protein-coding	0.053097	0.576471
29173	chr18	46145518	46145685	+	0	NA	intron (NM_001142397, intron 2 of 12)	intron (NM_001142397, intron 2 of 12)	-51370	NR_039897	100616366		NR_039897		MIR4743	-	microRNA 4743	ncRNA	0.005988	0.494048
14855	chr12	41352776	41353280	+	0	NA	exon (NM_175038, exon 13 of 22)	exon (NM_175038, exon 13 of 22)	50869	NM_175038	1272	Hs.143434	NM_001843	HPRD:07189	CNTN1	F3|GP135|MYPCN	contactin 1	protein-coding	0.005952	0.360396
57126	chr6	105237790	105238075	+	0	NA	intron (NR_104424, intron 12 of 25)	intron (NR_104424, intron 12 of 25)	69862	NR_104424	57531	Hs.434340	NM_020771	HPRD:17086	HACE1	-	HECT domain and ankyrin repeat containing E3 ubiquitin protein ligase 1	protein-coding	0.010526	0.353147
10947	chr11	19617132	19617820	+	0	NA	intron (NM_001111018, intron 1 of 37)	MER112|DNA|hAT-Charlie	20619	NR_039706	100616118		NR_039706		MIR4486	-	microRNA 4486	ncRNA	0.010174	0.435414
3827	chr1	151170810	151171130	+	0	NA	promoter-TSS (NM_001135637)	promoter-TSS (NM_001135637)	-51	NM_003557	8394	Hs.655131	NM_003557	ENSG00000143398	PIP5K1A	-	phosphatidylinositol-4-phosphate 5-kinase, type I, alpha	protein-coding	0.078125	0.601246
4589	chr1	178434190	178434414	+	0	NA	intron (NM_170692, intron 15 of 17)	intron (NM_170692, intron 15 of 17)	-47910	NM_001170722	84066	Hs.534501	NM_032126	HPRD:13169	TEX35	C1orf49|TSC24	testis expressed 35	protein-coding	0	0.404444
22506	chr15	58791487	58791709	+	0	NA	promoter-TSS (NR_120338)	promoter-TSS (NR_120338)	-664	NR_120338	101928694	Hs.655781	NR_120338	ENSG00000259293	LOC101928694	-	uncharacterized LOC101928694	ncRNA	0	0.421525
2992	chr1	96825648	96825902	+	0	NA	intron (NR_110693, intron 1 of 5)	intron (NR_110693, intron 1 of 5)	13906	NR_110693	101928241	Hs.514137	NR_110693	ENSG00000231987	LOC101928241	-	uncharacterized LOC101928241	ncRNA	0	0.396078
57289	chr6	109703330	109703773	+	0	NA	exon (NM_001142401, exon 1 of 5)	exon (NM_001142401, exon 1 of 5)	211	NM_001142402	8763	Hs.520313	NM_006016	HPRD:04523	CD164	MGC-24|MUC-24|endolyn	CD164 molecule, sialomucin	protein-coding	0.117381	0.70045
4409	chr1	171196011	171196173	+	0	NA	Intergenic	Intergenic	-21518	NM_002021	2326	Hs.1424	NM_002021	HPRD:00631	FMO1	-	flavin containing monooxygenase 1	protein-coding	0	0.441718
45318	chr3	173819123	173819338	+	0	NA	intron (NM_014932, intron 4 of 6)	MER57E1|LTR|ERV1	-180644	NR_046664	100874010	Hs.624265	NR_046664		NLGN1-AS1	-	NLGN1 antisense RNA 1	ncRNA	0.009302	0.402778
57076	chr6	100676841	100677144	+	0	NA	Intergenic	CpG	234559	NM_005068	6492	Hs.520293	NM_005068	HPRD:07049	SIM1	bHLHe14	single-minded family bHLH transcription factor 1	protein-coding	0.082508	0.654605
163	chr1	6684825	6685484	+	0	NA	promoter-TSS (NM_138350)	promoter-TSS (NM_138350)	-56	NM_138350	90326	Hs.689006	NM_138350	HPRD:18178	THAP3	-	THAP domain containing, apoptosis associated protein 3	protein-coding	0.080425	0.684848
13148	chr11	115115090	115115291	+	0	NA	intron (NM_001301043, intron 1 of 11)	intron (NM_001301043, intron 1 of 11)	260051	NM_014333	23705	Hs.370510	NM_014333	HPRD:05746	CADM1	BL2|IGSF4|IGSF4A|NECL2|Necl-2|RA175|ST17|SYNCAM|TSLC1|sTSLC-1|sgIGSF|synCAM1	cell adhesion molecule 1	protein-coding	0.00995	0.435644
45526	chr3	183463223	183463368	+	0	NA	intron (NM_018023, intron 8 of 30)	intron (NM_018023, intron 8 of 30)	47689	NM_018023	55689	Hs.632575	NM_018023	HPRD:07652	YEATS2	-	YEATS domain containing 2	protein-coding	0.006897	0.410959
53478	chr5	139554451	139554892	+	0	NA	promoter-TSS (NM_032412)	promoter-TSS (NM_032412)	18	NM_032412	84418	Hs.529798	NM_032412		CYSTM1	C5orf32	cysteine-rich transmembrane module containing 1	protein-coding	0.102041	0.678733
53751	chr5	146887394	146887558	+	0	NA	intron (NM_001197294, intron 1 of 13)	intron (NM_001197294, intron 1 of 13)	2143	NM_001197294	1809	Hs.519659	NM_001387	HPRD:03104	DPYSL3	CRMP-4|CRMP4|DRP-3|DRP3|LCRMP|ULIP|ULIP-1	dihydropyrimidinase-like 3	protein-coding	0.018293	0.442424
12594	chr11	94706493	94707135	+	0	NA	promoter-TSS (NM_016403)	promoter-TSS (NM_016403)	-31	NM_018039	55693	Hs.503598	NM_018039	HPRD:17169	KDM4D	JMJD2D	lysine (K)-specific demethylase 4D	protein-coding	0.077882	0.592535
12322	chr11	82762851	82763384	+	0	NA	intron (NM_014488, intron 1 of 5)	intron (NM_014488, intron 1 of 5)	-10477	NR_033347	100379250	Hs.725115	NR_033347	ENSG00000207221	SNORA70E	U70E	small nucleolar RNA, H/ACA box 70E	snoRNA	0.003752	0.395131
1531	chr1	43815567	43816035	+	0	NA	intron (NM_005373, intron 10 of 11)	L2c|LINE|L2	-8825	NM_001255	991	Hs.524947	NM_001255	HPRD:04686	CDC20	CDC20A|bA276H19.3|p55CDC	cell division cycle 20	protein-coding	0.008547	0.434968
66555	chr8	145634677	145634909	+	0	NA	promoter-TSS (NM_013291)	promoter-TSS (NM_013291)	-60	NM_013291	29894	Hs.493202	NM_013291	HPRD:05823	CPSF1	CPSF160|HSU37012|P/cl.18	cleavage and polyadenylation specific factor 1, 160kDa	protein-coding	0.12931	0.742489
38845	chr20	36919550	36919954	+	0	NA	Intergenic	Intergenic	-12800	NM_001725	671	Hs.529019	NM_001725	HPRD:00174	BPI	BPIFD1|rBPI	bactericidal/permeability-increasing protein	protein-coding	0.024752	0.575309
47280	chr4	57976485	57976863	+	0	NA	promoter-TSS (NM_001553)	promoter-TSS (NM_001553)	-123	NM_001253835	3490	Hs.479808	NM_001553	HPRD:04183	IGFBP7	AGM|FSTL2|IBP-7|IGFBP-7|IGFBP-7v|IGFBPRP1|MAC25|PSF|RAMSVPS|TAF	insulin-like growth factor binding protein 7	protein-coding	0.137566	0.778364
14627	chr12	26244137	26244308	+	0	NA	Intergenic	Intergenic	33781	NM_030762	79365	Hs.177841	NM_030762	HPRD:16204	BHLHE41	BHLHB3|DEC2|SHARP1|hDEC2	basic helix-loop-helix family, member e41	protein-coding	0.005848	0.430233
1333	chr1	38605840	38605976	+	0	NA	Intergenic	Intergenic	51005	NR_037432	100500801		NR_037432	miRBase:MI0016060	MIR3659	-	microRNA 3659	ncRNA	0.007353	0.525547
61992	chr7	114800890	114801043	+	0	NA	Intergenic	Intergenic	81954	NR_120521	102724386	Hs.352357	NR_120521		LINC01393	-	long intergenic non-protein coding RNA 1393	ncRNA	0.006536	0.376623
14439	chr12	18621717	18621931	+	0	NA	intron (NM_001288774, intron 18 of 32)	intron (NM_001288774, intron 18 of 32)	207350	NM_004570	5288	Hs.22500	NM_004570	HPRD:16416	PIK3C2G	PI3K-C2-gamma|PI3K-C2GAMMA	phosphatidylinositol-4-phosphate 3-kinase, catalytic subunit type 2 gamma	protein-coding	0	0.325581
51567	chr5	68425327	68425548	+	0	NA	exon (NM_022902, exon 16 of 16)	exon (NM_022902, exon 16 of 16)	35661	NM_024055	64924	Hs.631975	NM_022902	HPRD:06381	SLC30A5	ZNT5|ZNTL1|ZTL1|ZnT-5	solute carrier family 30 (zinc transporter), member 5	protein-coding	0	0.337838
38564	chr20	21333403	21333675	+	0	NA	intron (NM_012255, intron 20 of 29)	MIRb|SINE|MIR	44508	NM_033176	644524	Hs.456662	NM_033176		NKX2-4	NKX2.4|NKX2D	NK2 homeobox 4	protein-coding	0	0.395604
62170	chr7	120902289	120902612	+	0	NA	TTS (NM_001105533)	TTS (NM_001105533)	-62971	NM_016087	51384	Hs.272375	NM_016087	HPRD:05882	WNT16	-	wingless-type MMTV integration site family, member 16	protein-coding	0	0.37037
46891	chr4	38165344	38165556	+	0	NA	Intergenic	L1M5|LINE|L1	43875	NM_001253915	23216	Hs.176503	NM_015173	HPRD:18161	TBC1D1	TBC|TBC1	TBC1 (tre-2/USP6, BUB2, cdc16) domain family, member 1	protein-coding	0.004717	0.384977
61949	chr7	113276830	113277029	+	0	NA	Intergenic	Intergenic	282153	NM_002711	5506	Hs.458309	NM_002711	HPRD:02950	PPP1R3A	GM|PP1G|PPP1R3	protein phosphatase 1, regulatory subunit 3A	protein-coding	0.005025	0.465
52524	chr5	107767859	107767985	+	0	NA	Intergenic	MER39|LTR|ERV1	-50123	NM_001163315	64839	Hs.657225	NM_022824	HPRD:10950	FBXL17	FBXO13|Fbl17|Fbx13	F-box and leucine-rich repeat protein 17	protein-coding	0.015873	0.377953
16668	chr12	102691884	102692113	+	0	NA	Intergenic	L1PB4|LINE|L1	-100384	NM_002674	5367	Hs.707990	NM_002674	HPRD:01459	PMCH	MCH	pro-melanin-concentrating hormone	protein-coding	0.004367	0.382609
25979	chr17	4699326	4699584	+	0	NA	promoter-TSS (NM_001270481)	promoter-TSS (NM_001270481)	16	NM_001270481	5694	Hs.77060	NM_002798	HPRD:02630	PSMB6	DELTA|LMPY|Y	proteasome (prosome, macropain) subunit, beta type, 6	protein-coding	0.069767	0.579151
27777	chr17	66773600	66773774	+	0	NA	Intergenic	Intergenic	149392	NR_110825	101928104	Hs.569826	NR_110825	ENSG00000267659	LINC01482	-	long intergenic non-protein coding RNA 1482	ncRNA	0.005747	0.525714
1329	chr1	38495693	38496088	+	0	NA	Intergenic	Intergenic	16560	NM_002699	5453	Hs.1837	NM_002699	HPRD:03921	POU3F1	OCT6|OTF6|SCIP	POU class 3 homeobox 1	protein-coding	0.020253	0.616162
36432	chr2	197852413	197852982	+	0	NA	3' UTR (NM_001195144, exon 28 of 28)	3' UTR (NM_001195144, exon 28 of 28)	-61243	NM_024989	80055	Hs.229988	NM_024989	HPRD:10147	PGAP1	Bst1|ISPD3024|MRT42|SPG67	post-GPI attachment to proteins 1	protein-coding	0.008787	0.350877
28565	chr18	9324183	9324430	+	0	NA	Intergenic	L1MA8|LINE|L1	-10459	NM_020648	57045	Hs.514685	NM_020648	HPRD:05443	TWSG1	TSG	twisted gastrulation BMP signaling modulator 1	protein-coding	0.008097	0.439516
3728	chr1	148929044	148929225	+	0	NA	intron (NR_027356, intron 1 of 2)	intron (NR_027356, intron 1 of 2)	821	NR_027355	645166	Hs.744183	NR_027354	ENSG00000232527	LOC645166	-	lymphocyte-specific protein 1 pseudogene	pseudo	0.033149	0.653846
3568	chr1	144520338	144520526	+	0	NA	intron (NM_001278267, intron 52 of 130)	CpG	92287	NR_003242	767846	Hs.657186	NR_003242		PFN1P2	C1orf152|COAS3	profilin 1 pseudogene 2	pseudo	0.101064	0.687831
39112	chr20	47863137	47863299	+	0	NA	3' UTR (NM_021035, exon 14 of 14)	3' UTR (NM_021035, exon 14 of 14)	27386	NM_017895	55661	Hs.65234	NM_017895	HPRD:10859	DDX27	DRS1|Drs1p|PP3241|RHLP|dJ686N3.1	DEAD (Asp-Glu-Ala-Asp) box polypeptide 27	protein-coding	0	0.472393
54181	chr5	159282052	159282185	+	0	NA	intron (NR_109891, intron 2 of 2)	intron (NR_109891, intron 2 of 2)	16273	NR_109891	101927766	Hs.638568	NR_109891	ENSG00000253311	LOC101927766	-	uncharacterized LOC101927766	ncRNA	0.007519	0.559701
47126	chr4	53578313	53578804	+	0	NA	promoter-TSS (NR_003016)	promoter-TSS (NR_003016)	-63	NR_024031	57291	Hs.744077	NR_024031	ENSG00000226950	DANCR	AGU2|ANCR|KIAA0114|SNHG13	differentiation antagonizing non-protein coding RNA	ncRNA	0.09776	0.691057
320	chr1	9953292	9953575	+	0	NA	intron (NM_020248, intron 1 of 5)	intron (NM_020248, intron 1 of 5)	16883	NM_020248	56998	Hs.463759	NM_020248	HPRD:09677	CTNNBIP1	ICAT	catenin, beta interacting protein 1	protein-coding	0.017668	0.507042
59541	chr7	10979663	10980365	+	0	NA	promoter-TSS (NM_002489)	promoter-TSS (NM_002489)	-201	NM_002489	4697	Hs.50098	NM_002489	HPRD:04831	NDUFA4	CI-9k|CI-MLRQ|MLRQ	NDUFA4, mitochondrial complex associated	protein-coding	0.074074	0.594595
41975	chr3	43789278	43789529	+	0	NA	Intergenic	Intergenic	57028	NM_016006	51099	Hs.19385	NM_016006		ABHD5	CDS|CGI58|IECN2|NCIE2	abhydrolase domain containing 5	protein-coding	0.015936	0.555556
24994	chr16	58549225	58549570	+	0	NA	promoter-TSS (NM_024860)	promoter-TSS (NM_024860)	14	NM_001160305	79918	Hs.731691	NM_024860	HPRD:07956	SETD6	-	SET domain containing 6	protein-coding	0.121739	0.679191
58087	chr6	137397749	137397937	+	0	NA	Intergenic	Intergenic	-31526	NM_014432	53832	Hs.445868	NM_014432	HPRD:05729	IL20RA	CRF2-8|IL-20R-alpha|IL-20R1|IL-20RA	interleukin 20 receptor, alpha	protein-coding	0	0.52381
45776	chr3	188405275	188405596	+	0	NA	intron (NM_001167671, intron 6 of 10)	THE1D|LTR|ERVL-MaLR	-118981	NR_046623	100873917	Hs.674993	NR_046623		LPP-AS1	-	LPP antisense RNA 1	ncRNA	0.009346	0.425466
47249	chr4	57410801	57411351	+	0	NA	intron (NM_001256475, intron 1 of 8)	CpG	14301	NM_001256475	100506564	Hs.573073	NM_001256475	ENSG00000249693	THEGL	-	theg spermatid protein-like	protein-coding	0.058182	0.600726
37932	chr2	240147793	240148174	+	0	NA	intron (NM_006037, intron 3 of 26)	intron (NM_006037, intron 3 of 26)	-30830	NR_026664	85009	Hs.744565	NM_032923		MGC16025	-	uncharacterized LOC85009	ncRNA	0.007874	0.429319
70011	chrX	14945632	14945819	+	0	NA	Intergenic	L2c|LINE|L2	42312	NM_001177475	158747	Hs.744919	NM_152581	HPRD:06642	MOSPD2	-	motile sperm domain containing 2	protein-coding	0.010695	0.462766
20755	chr14	73278411	73278602	+	0	NA	intron (NM_001280542, intron 1 of 10)	MIRc|SINE|MIR	80851	NM_001280544	8110	Hs.162868	NM_012074	HPRD:03395	DPF3	BAF45C|CERD4	D4, zinc and double PHD fingers, family 3	protein-coding	0	0.473958
70222	chrX	27833419	27833590	+	0	NA	intron (NM_182506, intron 1 of 2)	intron (NM_182506, intron 1 of 2)	7397	NM_182506	139422	Hs.447363	NM_182506	HPRD:06554	MAGEB10	-	melanoma antigen family B, 10	protein-coding	0	0.430233
2578	chr1	84814083	84814258	+	0	NA	intron (NM_001010971, intron 3 of 3)	intron (NM_001010971, intron 3 of 3)	45836	NM_001134664	148418	Hs.591445	NM_001010971	HPRD:17302	SAMD13	-	sterile alpha motif domain containing 13	protein-coding	0.028571	0.494318
52062	chr5	86465558	86465738	+	0	NA	intron (NR_105018, intron 2 of 3)	intron (NR_105018, intron 2 of 3)	49683	NR_105018	101929380		NR_105018		LOC101929380	-	uncharacterized LOC101929380	ncRNA	0.005556	0.441989
40048	chr21	44360254	44360576	+	0	NA	Intergenic	Intergenic	-34205	NM_001286258	5316	Hs.431043	NM_004571	HPRD:03653	PKNOX1	PREP1|pkonx1c	PBX/knotted 1 homeobox 1	protein-coding	0.021739	0.436533
23301	chr15	81528271	81528783	+	0	NA	intron (NM_001172128, intron 2 of 18)	intron (NM_001172128, intron 2 of 18)	10887	NM_172217	3603	Hs.459095	NM_004513	HPRD:04329	IL16	LCF|NIL16|PRIL16|prIL-16	interleukin 16	protein-coding	0.009766	0.506823
4716	chr1	182959593	182959972	+	0	NA	Intergenic	Intergenic	-32813	NM_002293	3915	Hs.609663	NM_002293	HPRD:01030	LAMC1	LAMB2	laminin, gamma 1 (formerly LAMB2)	protein-coding	0.005277	0.447368
12408	chr11	86303322	86303618	+	0	NA	intron (NM_001014811, intron 1 of 13)	intron (NM_001014811, intron 1 of 13)	79770	NM_001014811	10873	Hs.199743	NM_006680	HPRD:06862	ME3	NADP-ME	malic enzyme 3, NADP(+)-dependent, mitochondrial	protein-coding	0	0.40404
52872	chr5	121531606	121531795	+	0	NA	Intergenic	Intergenic	35829	NM_001195535	100505841	Hs.733368	NM_001195535		LOC100505841	-	zinc finger protein 474-like	protein-coding	0	0.431579
18496	chr13	64945304	64945498	+	0	NA	Intergenic	L1M1|LINE|L1	-633250	NR_047011	100874157	Hs.539670	NR_047011	ENSG00000231061	LINC00395	-	long intergenic non-protein coding RNA 395	ncRNA	0	0.45641
37866	chr2	238490510	238490907	+	0	NA	intron (NM_022449, intron 2 of 5)	intron (NM_022449, intron 2 of 5)	9061	NM_022449	64284	Hs.44278	NM_022449	HPRD:11468	RAB17	-	RAB17, member RAS oncogene family	protein-coding	0.032746	0.615578
27443	chr17	56754637	56754816	+	0	NA	intron (NM_198393, intron 1 of 32)	L2b|LINE|L2	14690	NM_001201457	56155	Hs.390221	NM_031272	ENSG00000121101	TEX14	CT113	testis expressed 14	protein-coding	0	0.361111
1378	chr1	40204369	40204751	+	0	NA	promoter-TSS (NM_001195007)	promoter-TSS (NM_001195007)	43	NM_203456	10450	Hs.524690	NM_006112	HPRD:03893	PPIE	CYP-33|CYP33	peptidylprolyl isomerase E (cyclophilin E)	protein-coding	0.094241	0.665796
57113	chr6	102114069	102114618	+	0	NA	intron (NM_021956, intron 3 of 15)	MER77B|LTR|ERVL	267482	NM_021956	2898	Hs.98262	NM_021956	HPRD:00692	GRIK2	EAA4|GLR6|GLUK6|GLUR6|GluK2|MRT6	glutamate receptor, ionotropic, kainate 2	protein-coding	0.007286	0.434545
49712	chr4	169733652	169733821	+	0	NA	intron (NM_016081, intron 10 of 20)	intron (NM_016081, intron 10 of 20)	-19420	NM_001166110	23022	Hs.151220	NM_016081	HPRD:09731	PALLD	CGI151|MYN|PNCA1|SIH002	palladin, cytoskeletal associated protein	protein-coding	0.017751	0.458824
22206	chr15	48469790	48470162	+	0	NA	intron (NR_125408, intron 1 of 8)	intron (NR_125408, intron 1 of 8)	582	NR_125408	50804	Hs.6638	NM_016132	HPRD:14794	MYEF2	HsT18564|MEF-2|MST156|MSTP156|myEF-2	myelin expression factor 2	protein-coding	0.045699	0.571046
34336	chr2	110317974	110318128	+	0	NA	intron (NR_047585, intron 6 of 8)	L2a|LINE|L2	53732	NM_178584	151011	Hs.469615	NM_144710	HPRD:15325	2010-09-01	-	septin 10	protein-coding	0	0.425806
3797	chr1	150500820	150501023	+	0	NA	Intergenic	MLT1L|LTR|ERVL-MaLR	12688	NR_051960	100874054	Hs.576460	NR_051960	ENSG00000228126	LINC00568	ncRNA-a1	long intergenic non-protein coding RNA 568	ncRNA	0.004926	0.455882
24029	chr16	3740491	3740715	+	0	NA	intron (NM_001272049, intron 1 of 16)	intron (NM_001272049, intron 1 of 16)	26995	NM_016292	10131	Hs.30345	NM_016292	HPRD:05868	TRAP1	HSP 75|HSP75|HSP90L|TRAP-1	TNF receptor-associated protein 1	protein-coding	0.040179	0.586667
7537	chr10	23385029	23385196	+	0	NA	intron (NM_012228, intron 1 of 4)	intron (NM_012228, intron 1 of 4)	685	NM_012228	22921	Hs.461420	NM_012228	HPRD:17606	MSRB2	CBS-1|CBS1|MSRB|PILB	methionine sulfoxide reductase B2	protein-coding	0.023952	0.529762
71384	chrX	149204533	149204678	+	0	NA	Intergenic	Intergenic	97839	NR_027456	100272228	Hs.496916	NR_027456	ENSG00000235703	LINC00894	-	long intergenic non-protein coding RNA 894	ncRNA	0.006897	0.431507
61472	chr7	99036247	99036632	+	0	NA	promoter-TSS (NM_006693)	promoter-TSS (NM_006693)	23	NM_015545	26024	Hs.632313	NM_015545	HPRD:11463	PTCD1	-	pentatricopeptide repeat domain 1	protein-coding	0.127273	0.720207
40845	chr22	45501357	45501657	+	0	NA	Intergenic	L1MB7|LINE|L1	46958	NR_038957	100506714	Hs.189902	NR_038956		NUP50-AS1	-	NUP50 antisense RNA 1 (head to head)	ncRNA	0.023333	0.468439
25447	chr16	77757004	77757269	+	0	NA	intron (NM_001243660, intron 1 of 3)	intron (NM_001243660, intron 1 of 3)	747	NM_001243657	283927	Hs.282665	NM_001105663	ENSG00000140876	NUDT7	-	nudix (nucleoside diphosphate linked moiety X)-type motif 7	protein-coding	0.018868	0.492481
26167	chr17	9478936	9479359	+	0	NA	promoter-TSS (NM_001080556)	promoter-TSS (NM_001080556)	128	NM_004853	9482	Hs.431109	NM_004853		STX8	CARB	syntaxin 8	protein-coding	0.07565	0.627358
5899	chr1	219455277	219455505	+	0	NA	Intergenic	HAL1|LINE|L1	107080	NM_001300772	127018	Hs.657617	NM_138794	HPRD:14335	LYPLAL1	-	lysophospholipase-like 1	protein-coding	0.004386	0.388646
32610	chr2	37158289	37158472	+	0	NA	intron (NM_003162, intron 1 of 17)	intron (NM_003162, intron 1 of 17)	35235	NM_003162	6801	Hs.127486	NM_003162	HPRD:18124	STRN	SG2NA	striatin, calmodulin binding protein	protein-coding	0.005464	0.358696
44349	chr3	141054558	141054774	+	0	NA	intron (NM_001080412, intron 1 of 7)	L2a|LINE|L2	11611	NM_001080412	253461	Hs.518301	NM_152535	ENSG00000177311	ZBTB38	CIBZ|PPP1R171|ZNF921	zinc finger and BTB domain containing 38	protein-coding	0.00463	0.387097
67042	chr9	20872577	20872944	+	0	NA	intron (NM_017794, intron 20 of 45)	L1MB8|LINE|L1	156656	NR_030166	574444		NR_030166		MIR491	MIRN491|hsa-mir-491	microRNA 491	ncRNA	0	0.388587
52712	chr5	113727126	113727336	+	0	NA	intron (NM_001278204, intron 2 of 6)	MIRb|SINE|MIR	29215	NM_001278204	3781	Hs.98280	NM_021614	HPRD:09323	KCNN2	KCa2.2|SK2|SKCA2|SKCa 2|hSK2	potassium intermediate/small conductance calcium-activated channel, subfamily N, member 2	protein-coding	0.004762	0.398104
1311	chr1	38263687	38263918	+	0	NA	intron (NM_001031740, intron 3 of 3)	AluJr4|SINE|Alu	2642	NM_152496	149175	Hs.534562	NM_152496	HPRD:08713	MANEAL	-	mannosidase, endo-alpha-like	protein-coding	0.004329	0.452586
49285	chr4	150029909	150030112	+	0	NA	Intergenic	LTR24C|LTR|ERV1	-666338	NM_001166104	4306	Hs.163924	NM_000901	HPRD:02991	NR3C2	MCR|MLR|MR|NR3C2VIT	nuclear receptor subfamily 3, group C, member 2	protein-coding	0.009852	0.303922
46481	chr4	14855251	14855487	+	0	NA	Intergenic	MLT1J1|LTR|ERVL-MaLR	148300	NR_038857	441009	Hs.535004	NR_038857	ENSG00000247624	CPEB2-AS1	-	CPEB2 antisense RNA 1 (head to head)	ncRNA	0	0.455696
18487	chr13	64270227	64270530	+	0	NA	intron (NR_047011, intron 3 of 3)	intron (NR_047011, intron 3 of 3)	-41190	NR_002171	283491	Hs.363054	NR_002171		OR7E156P	-	olfactory receptor, family 7, subfamily E, member 156 pseudogene	pseudo	0	0.299342
39886	chr21	38362090	38362718	+	0	NA	intron (NM_000411, intron 1 of 11)	CpG	141	NM_000411	3141	Hs.371350	NM_000411	HPRD:08360	HLCS	HCS	holocarboxylase synthetase (biotin-(proprionyl-CoA-carboxylase (ATP-hydrolysing)) ligase)	protein-coding	0.132166	0.764706
11081	chr11	27384568	27385017	+	0	NA	promoter-TSS (NM_030771)	promoter-TSS (NM_030771)	3	NM_030771	91057	Hs.143733	NM_030771	HPRD:14868	CCDC34	NY-REN-41|RAMA3	coiled-coil domain containing 34	protein-coding	0.091314	0.697778
58659	chr6	153067202	153067666	+	0	NA	Intergenic	MER44B|DNA|TcMar-Tigger	-4498	NM_194435	7432	Hs.53973	NM_003381	HPRD:15950	VIP	PHM27	vasoactive intestinal peptide	protein-coding	0.00431	0.423656
25268	chr16	70772337	70772537	+	0	NA	intron (NM_018052, intron 13 of 18)	intron (NM_018052, intron 13 of 18)	-16526	NR_034083	100130894	Hs.678899	NR_034083	ENSG00000214353	VAC14-AS1	-	VAC14 antisense RNA 1	ncRNA	0.02	0.651741
15993	chr12	77074747	77075098	+	0	NA	Intergenic	MER68B|LTR|ERVL	-82932	NM_015336	23390	Hs.4014	NM_015336	HPRD:09697	ZDHHC17	HIP14|HIP3|HYPH	zinc finger, DHHC-type containing 17	protein-coding	0.005698	0.440341
62338	chr7	129430072	129430271	+	0	NA	Intergenic	L1M5|LINE|L1	-15317	NR_029615	406959		NR_029615	miRBase:MI0000273	MIR183	MIRN183|miR-183|miRNA183	microRNA 183	ncRNA	0.020101	0.455
24442	chr16	22413148	22413343	+	0	NA	Intergenic	AluSx1|SINE|Alu	-27307	NM_001802	1039	Hs.513430	NM_001802	HPRD:06681	CDR2	CDR62|Yo	cerebellar degeneration-related protein 2, 62kDa	protein-coding	0.010256	0.459184
59117	chr6	170045105	170045229	+	0	NA	intron (NM_182552, intron 16 of 25)	intron (NM_182552, intron 16 of 25)	56992	NM_182552	253769	Hs.131903	NM_182552	HPRD:11352	WDR27	-	WD repeat domain 27	protein-coding	0.024194	0.28
48796	chr4	129518130	129518300	+	0	NA	Intergenic	Intergenic	-212563	NM_199320	79960	Hs.12420	NM_024900	HPRD:10151	JADE1	PHF17	jade family PHD finger 1	protein-coding	0.005882	0.450292
52832	chr5	119935335	119935611	+	0	NA	intron (NM_016644, intron 2 of 2)	intron (NM_016644, intron 2 of 2)	135500	NM_001300783	51334	Hs.157461	NM_016644	HPRD:14239	PRR16	DSC54|LARGEN	proline rich 16	protein-coding	0.007246	0.411552
11366	chr11	37532927	37533208	+	0	NA	Intergenic	Intergenic	-913238	NM_001243786	5897	Hs.714519	NM_000536	HPRD:08913	RAG2	RAG-2	recombination activating gene 2	protein-coding	0	0.336879
61317	chr7	92648033	92648292	+	0	NA	Intergenic	Intergenic	99174	NM_001193307	54809	Hs.65641	NM_017654	HPRD:11531	SAMD9	C7orf5|DRIF1|NFTC|OEF1|OEF2	sterile alpha motif domain containing 9	protein-coding	0	0.35
34039	chr2	98206144	98207082	+	0	NA	promoter-TSS (NM_025190)	promoter-TSS (NM_025190)	-185	NM_025190	57730	Hs.532921	NM_020970		ANKRD36B	KIAA1641	ankyrin repeat domain 36B	protein-coding	0.103412	0.71672
66302	chr8	134197077	134197334	+	0	NA	Intergenic	Intergenic	-6077	NM_003882	8840	Hs.492974	NM_003882		WISP1	CCN4|WISP1c|WISP1i|WISP1tc	WNT1 inducible signaling pathway protein 1	protein-coding	0.011673	0.531008
48236	chr4	108939841	108940001	+	0	NA	intron (NM_001184705, intron 3 of 8)	intron (NM_001184705, intron 3 of 8)	29051	NM_005327	3033	Hs.438289	NM_005327	ENSG00000138796	HADH	HAD|HADH1|HADHSC|HCDH|HHF4|MSCHAD|SCHAD	hydroxyacyl-CoA dehydrogenase	protein-coding	0.01875	0.484472
47543	chr4	77870629	77871074	+	0	NA	promoter-TSS (NM_018243)	promoter-TSS (NM_018243)	-44	NM_018243	55752	Hs.128199	NM_018243	HPRD:08555	2011-09-01	-	septin 11	protein-coding	0.110112	0.7287
9359	chr10	99393157	99393416	+	0	NA	promoter-TSS (NM_178832)	promoter-TSS (NM_178832)	58	NM_178832	118812	Hs.217409	NM_178832	HPRD:16584	MORN4	C10orf83|bA548K23.4	MORN repeat containing 4	protein-coding	0.073359	0.642308
28139	chr17	76553781	76553912	+	0	NA	intron (NM_173628, intron 14 of 80)	intron (NM_173628, intron 14 of 80)	19630	NM_173628	8632	Hs.375975	NM_003727	HPRD:16830	DNAH17	DNAHL1|DNEL2	dynein, axonemal, heavy chain 17	protein-coding	0	0.356061
11192	chr11	32914004	32914700	+	0	NA	promoter-TSS (NM_001076786)	promoter-TSS (NM_001076786)	-372	NM_001076786	79832	Hs.369368	NM_024774	HPRD:08645	QSER1	-	glutamine and serine rich 1	protein-coding	0.132184	0.774749
40085	chr21	45553262	45553547	+	0	NA	promoter-TSS (NM_004649)	promoter-TSS (NM_004649)	-90	NM_198155	8209	Hs.413482	NM_004649	HPRD:09044	C21orf33	ES1|GT335|HES1|KNPH|KNPI	chromosome 21 open reading frame 33	protein-coding	0.098246	0.706294
61645	chr7	102987983	102988588	+	0	NA	intron (NM_001204453, intron 1 of 4)	intron (NM_001204453, intron 1 of 4)	314	NM_001204453	5701	Hs.437366	NM_002803	HPRD:01105	PSMC2	MSS1|Nbla10058|S7	proteasome (prosome, macropain) 26S subunit, ATPase, 2	protein-coding	0.039669	0.554455
3877	chr1	152080540	152080821	+	0	NA	exon (NM_007113, exon 3 of 3)	exon (NM_007113, exon 3 of 3)	7250	NM_007113	7062	Hs.432416	NM_007113	ENSG00000159450	TCHH	THH|THL|TRHY	trichohyalin	protein-coding	0.085409	0.595745
46278	chr4	5710294	5710412	+	0	NA	promoter-TSS (NM_147127)	promoter-TSS (NM_147127)	-59	NM_147127	132884	Hs.87306	NM_147127	HPRD:06269	EVC2	LBN	Ellis van Creveld syndrome 2	protein-coding	0.118644	0.714286
21197	chr14	91369429	91369599	+	0	NA	intron (NM_182398, intron 8 of 12)	intron (NM_182398, intron 8 of 12)	-86753	NM_001010854	145567	Hs.655697	NM_001010854	HPRD:18503	TTC7B	TTC7L1|c14_5685	tetratricopeptide repeat domain 7B	protein-coding	0.005882	0.385965
10314	chr11	1536753	1536972	+	0	NA	Intergenic	CpG	-28853	NM_001172223	81532	Hs.370360	NM_053005		MOB2	HCCA2	MOB kinase activator 2	protein-coding	0.063927	0.663636
38935	chr20	42543369	42543551	+	0	NA	promoter-TSS (NM_001098797)	promoter-TSS (NM_001098797)	-32	NM_001098797	84969	Hs.26608	NM_032883	HPRD:12734	TOX2	C20orf100|GCX-1|GCX1|dJ1108D11.2|dJ495O3.1	TOX high mobility group box family member 2	protein-coding	0.175824	0.846995
12385	chr11	85827324	85827811	+	0	NA	Intergenic	Intergenic	-46644	NM_001206947	8301	Hs.163893	NM_007166	HPRD:04320	PICALM	CALM|CLTH|LAP	phosphatidylinositol binding clathrin assembly protein	protein-coding	0.008214	0.438525
48938	chr4	139936520	139937065	+	0	NA	promoter-TSS (NM_012118)	promoter-TSS (NM_012118)	-121	NM_012118	25819	Hs.639842	NM_012118	HPRD:16337	CCRN4L	CCR4L|Ccr4c|NOC	CCR4 carbon catabolite repression 4-like (S. cerevisiae)	protein-coding	0.091743	0.648352
14768	chr12	30848779	30849015	+	0	NA	promoter-TSS (NM_006390)	promoter-TSS (NM_006390)	32	NM_006390	10526	Hs.505136	NM_006390	HPRD:09282	IPO8	RANBP8	importin 8	protein-coding	0.101695	0.628692
37433	chr2	227474160	227474374	+	0	NA	Intergenic	MLT1H2|LTR|ERVL-MaLR	49242	NR_049887	100847053		NR_049887	miRBase:MI0019309	MIR5702	-	microRNA 5702	ncRNA	0.004673	0.488372
19054	chr13	99464603	99464944	+	0	NA	intron (NM_015296, intron 46 of 55)	intron (NM_015296, intron 46 of 55)	-19565	NR_046663	100874096	Hs.578066	NR_046663		DOCK9-AS1	-	DOCK9 antisense RNA 1	ncRNA	0.005865	0.371345
61564	chr7	100964960	100965215	+	0	NA	promoter-TSS (NM_001130821)	promoter-TSS (NM_001130821)	17	NM_001130820	64792	Hs.389104	NM_022777		IFT22	RABL5	intraflagellar transport 22	protein-coding	0.12549	0.695312
19655	chr14	24521688	24521869	+	0	NA	intron (NM_138360, intron 1 of 39)	CpG	572	NM_138360	90668	Hs.26135	NM_138360	HPRD:11278	LRRC16B	C14orf121|CARMIL3|crml-1	leucine rich repeat containing 16B	protein-coding	0.082873	0.725275
65074	chr8	95565641	95566077	+	0	NA	promoter-TSS (NM_015496)	promoter-TSS (NM_015496)	-113	NM_015496	25962	Hs.202238	NM_015496	HPRD:10889	KIAA1429	fSAP121	KIAA1429	protein-coding	0.082569	0.640732
12295	chr11	79172180	79172351	+	0	NA	Intergenic	Intergenic	-20570	NM_001098816	26011	Hs.213087	NM_001098816	ENSG00000149256	TENM4	Doc4|ODZ4|TNM4|Ten-M4	teneurin transmembrane protein 4	protein-coding	0	0.436047
2530	chr1	81591453	81591780	+	0	NA	Intergenic	Intergenic	-573839	NM_001297704	23266	Hs.24212	NM_012302	HPRD:06116	LPHN2	CIRL2|CL2|LEC1|LPHH1	latrophilin 2	protein-coding	0.009174	0.365854
15968	chr12	76632160	76632417	+	0	NA	Intergenic	L1MD2|LINE|L1	109934	NM_024685	79738	Hs.96322	NM_024685	HPRD:08036	BBS10	C12orf58	Bardet-Biedl syndrome 10	protein-coding	0.007782	0.375969
59662	chr7	16468428	16468733	+	0	NA	Intergenic	Intergenic	-7633	NM_001101417	729920	Hs.636502	NM_001101417		ISPD	MDDGA7|Nip|hCG_1745121	isoprenoid synthase domain containing	protein-coding	0.006557	0.424837
6682	chr1	240969634	240969769	+	0	NA	intron (NM_002924, intron 14 of 17)	intron (NM_002924, intron 14 of 17)	-194239	NM_022469	64388	Hs.98206	NM_022469	HPRD:16390	GREM2	CKTSF1B2|DAND3|PRDC	gremlin 2, DAN family BMP antagonist	protein-coding	0.022222	0.470588
49928	chr4	178603138	178603348	+	0	NA	Intergenic	Tigger3b|DNA|TcMar-Tigger	-46668	NR_028342	285501	Hs.722466	NM_001085490	ENSG00000231171	LINC01098	-	long intergenic non-protein coding RNA 1098	ncRNA	0.004762	0.43128
42939	chr3	73776792	73777064	+	0	NA	Intergenic	Intergenic	-102856	NM_015009	23024	Hs.743998	NM_015009	HPRD:15115	PDZRN3	LNX3|SEMACAP3	PDZ domain containing ring finger 3	protein-coding	0	0.454212
40909	chr22	47486634	47487451	+	0	NA	intron (NR_104292, intron 12 of 13)	intron (NR_104292, intron 12 of 13)	-175104	NR_122047	642757	Hs.632786	NR_122047		TBC1D22A-AS1	-	TBC1D22A antisense RNA 1	ncRNA	0.046512	0.5978
57765	chr6	128830105	128830362	+	0	NA	intron (NM_001291983, intron 1 of 18)	Tigger7|DNA|TcMar-Tigger	11586	NM_001291983	5796	Hs.155919	NM_002844	HPRD:03968	PTPRK	R-PTP-kappa	protein tyrosine phosphatase, receptor type, K	protein-coding	0.023346	0.395349
59103	chr6	169692567	169693172	+	0	NA	Intergenic	Intergenic	-38660	NM_003247	7058	Hs.371147	NM_003247	HPRD:01766	THBS2	TSP2	thrombospondin 2	protein-coding	0.016529	0.471947
34459	chr2	113716516	113716660	+	0	NA	Intergenic	MER20|DNA|hAT-Charlie	-19008	NM_001278568	56300	Hs.211238	NM_019618	HPRD:05707	IL36G	IL-1F9|IL-1H1|IL-1RP2|IL1E|IL1F9|IL1H1|IL1RP2	interleukin 36, gamma	protein-coding	0	0.482759
46657	chr4	21804152	21804378	+	0	NA	intron (NM_147182, intron 1 of 8)	intron (NM_147182, intron 1 of 8)	50546	NR_002813	359822	Hs.354058	NR_002813		KCNIP4-IT1	NCRNA00099|UM9(5)|UM9-5	KCNIP4 intronic transcript 1 (non-protein coding)	ncRNA	0	0.356828
5001	chr1	193080823	193081035	+	0	NA	Intergenic	AluJo|SINE|Alu	-5685	NM_016066	51022	Hs.458283	NM_016066	HPRD:12112	GLRX2	CGI-133|GRX2	glutaredoxin 2	protein-coding	0.018868	0.464789
58128	chr6	138428358	138428832	+	0	NA	promoter-TSS (NM_022121)	promoter-TSS (NM_022121)	65	NM_022121	64065	Hs.201446	NM_022121	HPRD:17836	PERP	KCP1|KRTCAP1|PIGPC1|THW|dJ496H19.1	PERP, TP53 apoptosis effector	protein-coding	0.137131	0.743158
25581	chr16	83177376	83177759	+	0	NA	intron (NM_001220488, intron 5 of 14)	intron (NM_001220488, intron 5 of 14)	-153664	NR_110937	101928417	Hs.569538	NR_110937	ENSG00000260832	LOC101928417	-	uncharacterized LOC101928417	ncRNA	0.023499	0.484375
60300	chr7	39788829	39789069	+	0	NA	intron (NR_026999, intron 1 of 11)	intron (NR_026999, intron 1 of 11)	15782	NR_026999	349114	Hs.414183	NM_198284		LINC00265	NCRNA00265	long intergenic non-protein coding RNA 265	ncRNA	0.004167	0.348548
30024	chr19	4867598	4868006	+	0	NA	promoter-TSS (NM_001164194)	promoter-TSS (NM_001164194)	-22	NM_001164189	10226	Hs.140452	NM_005817	HPRD:04080	PLIN3	M6PRBP1|PP17|TIP47	perilipin 3	protein-coding	0.078431	0.689487
51463	chr5	64558484	64558680	+	0	NA	intron (NM_197941, intron 13 of 24)	intron (NM_197941, intron 13 of 24)	219122	NM_197941	11174	Hs.482291	NM_197941	HPRD:05421	ADAMTS6	ADAM-TS 6|ADAM-TS6|ADAMTS-6	ADAM metallopeptidase with thrombospondin type 1 motif, 6	protein-coding	0.02551	0.446701
14235	chr12	10364784	10365172	+	0	NA	promoter-TSS (NM_031412)	promoter-TSS (NM_031412)	-511	NM_031412	23710	Hs.524250	NM_031412	HPRD:07601	GABARAPL1	APG8-LIKE|APG8L|ATG8|ATG8B|ATG8L|GEC1	GABA(A) receptor-associated protein like 1	protein-coding	0.061856	0.583548
11696	chr11	61715220	61715429	+	0	NA	Intergenic	Intergenic	-2032	NM_001300787	7439	Hs.524910	NM_004183	HPRD:01094	BEST1	ARB|BEST|BMD|RP50|TU15B|VMD2	bestrophin 1	protein-coding	0.009569	0.490476
4108	chr1	159768715	159769103	+	0	NA	Intergenic	Intergenic	-1392	NM_001284217	343413	Hs.196955	NM_001004310	HPRD:14177	FCRL6	FcRH6	Fc receptor-like 6	protein-coding	0.007732	0.473008
28107	chr17	76030914	76031177	+	0	NA	intron (NM_018996, intron 3 of 20)	intron (NM_018996, intron 3 of 20)	30727	NM_001142640	57690	Hs.569831	NM_018996	HPRD:10026	TNRC6C	-	trinucleotide repeat containing 6C	protein-coding	0.011407	0.473485
29295	chr18	53167571	53167897	+	0	NA	intron (NM_001243227, intron 2 of 18)	intron (NM_001243227, intron 2 of 18)	10266	NM_001243231	6925	Hs.605153	NM_003199	HPRD:03780	TCF4	E2-2|ITF-2|ITF2|PTHS|SEF-2|SEF2|SEF2-1|SEF2-1A|SEF2-1B|SEF2-1D|TCF-4|bHLHb19	transcription factor 4	protein-coding	0.009202	0.379205
45300	chr3	173121321	173121444	+	0	NA	intron (NM_014932, intron 1 of 6)	intron (NM_014932, intron 1 of 6)	5144	NM_014932	22871	Hs.478289	NM_014932	HPRD:07195	NLGN1	NL1	neuroligin 1	protein-coding	0	0.387097
37584	chr2	232026581	232027061	+	0	NA	intron (NM_001191037, intron 20 of 23)	intron (NM_001191037, intron 20 of 23)	-36439	NM_001291656	80210	Hs.471610	NM_025139	HPRD:07778	ARMC9	ARM|KU-MEL-1|NS21	armadillo repeat containing 9	protein-coding	0.004167	0.367983
15774	chr12	69042008	69042265	+	0	NA	intron (NM_001251917, intron 1 of 5)	MER58A|DNA|hAT-Charlie	-20981	NR_033335	100379132	Hs.724530	NR_033335	ENSG00000206650	SNORA70G	U70G	small nucleolar RNA, H/ACA box 70G	snoRNA	0.007782	0.383721
48886	chr4	138595280	138595543	+	0	NA	Intergenic	Intergenic	-141759	NM_001300828	54510	Hs.591691	NM_019035	HPRD:12205	PCDH18	PCDH68L	protocadherin 18	protein-coding	0.003802	0.405303
32025	chr2	18059682	18060010	+	0	NA	promoter-TSS (NM_002252)	promoter-TSS (NM_002252)	-78	NM_002252	3790	Hs.414489	NM_002252	HPRD:04865	KCNS3	KV9.3	potassium voltage-gated channel, delayed-rectifier, subfamily S, member 3	protein-coding	0.167683	0.820669
27730	chr17	65487161	65487545	+	0	NA	intron (NM_181671, intron 1 of 9)	intron (NM_181671, intron 1 of 9)	113956	NM_012417	26207	Hs.591185	NM_012417	HPRD:05504	PITPNC1	M-RDGB-beta|MRDGBbeta|RDGB-BETA|RDGBB|RDGBB1	phosphatidylinositol transfer protein, cytoplasmic 1	protein-coding	0.036458	0.6
8494	chr10	70715802	70716016	+	0	NA	promoter-TSS (NM_004728)	promoter-TSS (NM_004728)	30	NM_004728	9188	Hs.223141	NM_004728	HPRD:05895	DDX21	GUA|GURDB|RH-II/GU|RH-II/GuA	DEAD (Asp-Glu-Ala-Asp) box helicase 21	protein-coding	0.070093	0.6
1188	chr1	33546498	33546851	+	0	NA	promoter-TSS (NM_052998)	promoter-TSS (NM_052998)	-40	NM_052998	113451	Hs.101807	NM_052998	HPRD:17657	AZIN2	ADC|AZI2|ODC-p|ODC1L|ODCp	antizyme inhibitor 2	protein-coding	0.090652	0.675141
47778	chr4	86956952	86957176	+	0	NA	intron (NM_138982, intron 11 of 13)	L2c|LINE|L2	71742	NM_138981	5602	Hs.13438	NM_002753	HPRD:04207	MAPK10	JNK3|JNK3A|PRKM10|SAPK1b|p493F12|p54bSAPK	mitogen-activated protein kinase 10	protein-coding	0	0.373333
31119	chr19	47473980	47474417	+	0	NA	intron (NM_004491, intron 2 of 5)	intron (NM_004491, intron 2 of 5)	-49945	NM_002517	4861	Hs.79564	NM_002517	HPRD:09136	NPAS1	MOP5|PASD5|bHLHe11	neuronal PAS domain protein 1	protein-coding	0.016018	0.488584
42478	chr3	58147539	58147831	+	0	NA	intron (NM_001457, intron 42 of 45)	MLT1L|LTR|ERVL-MaLR	49045	NM_004944	1776	Hs.476453	NM_004944	HPRD:03764	DNASE1L3	DHP2|DNAS1L3|LSD|SLEB16	deoxyribonuclease I-like 3	protein-coding	0.017123	0.525597
45357	chr3	175117120	175117420	+	0	NA	intron (NM_207015, intron 5 of 13)	MER41A|LTR|ERV1	-15716	NR_106753	102465247		NR_106753		MIR548AY	hsa-mir-548ay	microRNA 548ay	ncRNA	0.006667	0.445183
46707	chr4	24586040	24586442	+	0	NA	promoter-TSS (NM_001358)	promoter-TSS (NM_001358)	-57	NM_001358	1665	Hs.696074	NM_001358	HPRD:04553	DHX15	DBP1|DDX15|HRH2|PRP43|PRPF43|PrPp43p	DEAH (Asp-Glu-Ala-His) box helicase 15	protein-coding	0.08209	0.610422
54936	chr6	4135985	4136477	+	0	NA	promoter-TSS (NM_001166010)	promoter-TSS (NM_001166010)	-75	NR_103764	100507506	Hs.665936	NR_103764	ENSG00000234817	LOC100507506	-	uncharacterized LOC100507506	ncRNA	0.103659	0.754564
18462	chr13	60970988	60971347	+	0	NA	promoter-TSS (NM_001146070)	promoter-TSS (NM_001146070)	-260	NM_001146070	81550	Hs.525061	NM_030794	HPRD:11625	TDRD3	-	tudor domain containing 3	protein-coding	0.083565	0.630556
11274	chr11	35033064	35033215	+	0	NA	Intergenic	Intergenic	69755	NR_039836	100616437		NR_039836		MIR1343	-	microRNA 1343	ncRNA	0.006623	0.401316
29003	chr18	34161124	34161418	+	0	NA	intron (NM_001281739, intron 6 of 23)	intron (NM_001281739, intron 6 of 23)	-247809	NM_020776	57536	Hs.4045	NM_020776	HPRD:17211	KIAA1328	-	KIAA1328	protein-coding	0.003401	0.474576
23760	chr15	97596097	97596274	+	0	NA	Intergenic	MLT1N2|LTR|ERVL-MaLR	269506	NM_173499	145946	Hs.326528	NM_173499	HPRD:15432	SPATA8	SRG8	spermatogenesis associated 8	protein-coding	0.022599	0.52809
23406	chr15	84864339	84864738	+	0	NA	intron (NR_033738, intron 3 of 7)	intron (NR_033738, intron 3 of 7)	3938	NR_033738	440300	Hs.546565	NR_033738		LOC440300	-	chondroitin sulfate proteoglycan 4 pseudogene	pseudo	0.025063	0.6375
61422	chr7	97748680	97748856	+	0	NA	intron (NM_014916, intron 1 of 13)	intron (NM_014916, intron 1 of 13)	12571	NM_014916	22853	Hs.444179	NM_014916	HPRD:13994	LMTK2	AATYK2|BREK|KPI-2|KPI2|LMR2|PPP1R100|cprk	lemur tyrosine kinase 2	protein-coding	0.011364	0.39548
50073	chr4	184344435	184344709	+	0	NA	Intergenic	Intergenic	-21217	NM_017632	55602	Hs.644077	NM_017632	HPRD:16683	CDKN2AIP	CARF	CDKN2A interacting protein	protein-coding	0.007299	0.421818
16314	chr12	91076241	91076506	+	0	NA	Intergenic	Intergenic	-235427	NR_038868	439916	Hs.350600	NM_001039384	ENSG00000196243	LINC00615	C12orf37	long intergenic non-protein coding RNA 615	ncRNA	0.003774	0.432331
48427	chr4	115171672	115172060	+	0	NA	Intergenic	Intergenic	-270988	NM_024590	79642	Hs.22895	NM_024590	HPRD:08034	ARSJ	-	arylsulfatase family, member J	protein-coding	0.005155	0.367609
41799	chr3	37854104	37854287	+	0	NA	intron (NM_002207, intron 27 of 27)	intron (NM_002207, intron 27 of 27)	49076	NR_110532	101928153	Hs.657314	NR_110531		ITGA9-AS1	-	ITGA9 antisense RNA 1	ncRNA	0.016393	0.505435
32247	chr2	25328608	25328921	+	0	NA	intron (NM_014971, intron 4 of 22)	intron (NM_014971, intron 4 of 22)	62795	NM_000939	5443	Hs.1897	NM_000939	HPRD:01462	POMC	ACTH|CLIP|LPH|MSH|NPP|POC	proopiomelanocortin	protein-coding	0.00639	0.503185
67971	chr9	90214741	90215056	+	0	NA	intron (NM_001288729, intron 2 of 25)	MER82|DNA|TcMar-Tigger	101448	NM_001288729	1612	Hs.380277	NM_004938	HPRD:02902	DAPK1	DAPK	death-associated protein kinase 1	protein-coding	0.012698	0.386076
63106	chr8	1711827	1712080	+	0	NA	promoter-TSS (NM_018941)	promoter-TSS (NM_018941)	83	NM_018941	2055	Hs.127675	NM_018941	HPRD:06383	CLN8	C8orf61|EPMR	ceroid-lipofuscinosis, neuronal 8 (epilepsy, progressive with mental retardation)	protein-coding	0.142292	0.76378
16216	chr12	88452234	88452428	+	0	NA	intron (NM_025114, intron 49 of 53)	intron (NM_025114, intron 49 of 53)	23063	NM_001009894	91298	Hs.591009	NM_001009894	HPRD:13199	C12orf29	-	chromosome 12 open reading frame 29	protein-coding	0.010309	0.523077
65190	chr8	99057692	99058118	+	0	NA	promoter-TSS (NM_000989)	promoter-TSS (NM_000989)	-87	NM_000989	6156	Hs.400295	NM_000989	HPRD:01595	RPL30	L30	ribosomal protein L30	protein-coding	0.068075	0.571429
53366	chr5	136535566	136535939	+	0	NA	intron (NM_004598, intron 3 of 10)	L2a|LINE|L2	299266	NM_004598	6695	Hs.596136	NM_004598	HPRD:11887	SPOCK1	SPOCK|TESTICAN|TIC1	sparc/osteonectin, cwcv and kazal-like domains proteoglycan (testican) 1	protein-coding	0.008043	0.526738
41010	chr3	8524995	8525337	+	0	NA	intron (NR_033378, intron 3 of 3)	intron (NR_033378, intron 3 of 3)	18178	NR_033378	100288428	Hs.651576	NR_033378	ENSG00000227110	LMCD1-AS1	-	LMCD1 antisense RNA 1 (head to head)	ncRNA	0.008772	0.536443
63809	chr8	28560369	28560522	+	0	NA	intron (NR_073468, intron 1 of 4)	intron (NR_073468, intron 1 of 4)	1455	NM_001440	2137	Hs.491354	NM_001440	HPRD:09306	EXTL3	BOTV|EXTL1L|EXTR1|REGR|RPR	exostosin-like glycosyltransferase 3	protein-coding	0.039216	0.506494
46309	chr4	6726259	6726474	+	0	NA	Intergenic	MLT1G|LTR|ERVL-MaLR	8524	NM_018366	55330	Hs.7570	NM_018366	HPRD:12035	BLOC1S4	BCAS4L|BLOS4|CNO	biogenesis of lysosomal organelles complex-1, subunit 4, cappuccino	protein-coding	0.032558	0.592593
28433	chr18	3794783	3795154	+	0	NA	intron (NM_001242764, intron 2 of 9)	intron (NM_001242764, intron 2 of 9)	50390	NM_001242766	9229	Hs.594640	NM_004746	HPRD:09260	DLGAP1	DAP-1|DAP-1-ALPHA|DAP-1-BETA|DAP1|DLGAP1A|DLGAP1B|GKAP|SAPAP1|hGKAP	discs, large (Drosophila) homolog-associated protein 1	protein-coding	0.018868	0.454301
22092	chr15	44055092	44055404	+	0	NA	intron (NM_005313, intron 4 of 12)	intron (NM_005313, intron 4 of 12)	-14046	NM_001199877	10169	Hs.424126	NM_005770		SERF2	4F5REL|FAM2C|H4F5REL|HsT17089	small EDRK-rich factor 2	protein-coding	0.019231	0.396166
20318	chr14	59296411	59296801	+	0	NA	intron (NR_110547, intron 1 of 5)	intron (NR_110547, intron 1 of 5)	1600	NR_110547	102723742	Hs.232734	NR_110547		LINC01500	-	long intergenic non-protein coding RNA 1500	ncRNA	0.007692	0.386189
6825	chr1	246147989	246148306	+	0	NA	intron (NM_022743, intron 5 of 11)	L2|LINE|L2	432567	NM_022743	64754	Hs.567571	NM_022743	HPRD:12297	SMYD3	KMT3E|ZMYND1|ZNFN3A1|bA74P14.1	SET and MYND domain containing 3	protein-coding	0.006309	0.402516
39969	chr21	40393179	40393401	+	0	NA	Intergenic	Intergenic	-43590	NR_109962	101928435	Hs.385528	NR_109962	ENSG00000232837	LOC101928435	-	uncharacterized LOC101928435	ncRNA	0.040541	0.61435
61635	chr7	102632204	102632474	+	0	NA	intron (NR_105043, intron 7 of 20)	intron (NR_105043, intron 7 of 20)	78995	NM_001031692	10234	Hs.567412	NM_005824	HPRD:10059	LRRC17	P37NB	leucine rich repeat containing 17	protein-coding	0.003704	0.439114
63197	chr8	8622587	8622965	+	0	NA	Intergenic	Intergenic	63110	NM_194284	137075	Hs.183617	NM_194284	HPRD:13069	CLDN23	CLDNL|hCG1646163	claudin 23	protein-coding	0.013228	0.44591
42370	chr3	55093098	55093341	+	0	NA	intron (NM_018398, intron 35 of 37)	intron (NM_018398, intron 35 of 37)	-131147	NM_020678	57408	Hs.591668	NM_020678	HPRD:13718	LRTM1	-	leucine-rich repeats and transmembrane domains 1	protein-coding	0.004115	0.340164
28518	chr18	7946813	7947038	+	0	NA	intron (NM_001105244, intron 5 of 32)	LTR79|LTR|ERVL	379611	NM_001105244	5797	Hs.49774	NM_002845	HPRD:01479	PTPRM	PTPRL1|R-PTP-MU|RPTPM|RPTPU|hR-PTPu	protein tyrosine phosphatase, receptor type, M	protein-coding	0.004444	0.557522
29451	chr18	57553003	57553371	+	0	NA	Intergenic	T-rich|Low_complexity|Low_complexity	-14005	NM_021127	5366	Hs.96	NM_021127	HPRD:12002	PMAIP1	APR|NOXA	phorbol-12-myristate-13-acetate-induced protein 1	protein-coding	0.005435	0.390244
44099	chr3	130612586	130613070	+	0	NA	promoter-TSS (NM_014382)	promoter-TSS (NM_014382)	-7	NM_001199179	27032	Hs.584884	NM_014382	HPRD:05089	ATP2C1	ATP2C1A|BCPM|HHD|PMR1|SPCA1|hSPCA1	ATPase, Ca++ transporting, type 2C, member 1	protein-coding	0.107438	0.690722
22215	chr15	48725837	48726017	+	0	NA	intron (NM_000138, intron 54 of 65)	intron (NM_000138, intron 54 of 65)	101562	NM_001948	1854	Hs.527980	NM_001948	HPRD:03165	DUT	dUTPase	deoxyuridine triphosphatase	protein-coding	0.005556	0.40884
20533	chr14	65637435	65637766	+	0	NA	Intergenic	Intergenic	51465	NR_103769	100128233	Hs.497323	NR_103769	ENSG00000255002	LOC100128233	-	uncharacterized LOC100128233	ncRNA	0.021148	0.466867
63703	chr8	25087661	25087898	+	0	NA	intron (NM_024940, intron 1 of 51)	MER5A|DNA|hAT-Charlie	45492	NM_024940	80005	Hs.195403	NM_024940	HPRD:09925	DOCK5	-	dedicator of cytokinesis 5	protein-coding	0.012658	0.445378
37955	chr2	241172401	241172814	+	0	NA	Intergenic	Intergenic	-92534	NM_148961	150677	Hs.148586	NM_148961	HPRD:09714	OTOS	OTOSP	otospiralin	protein-coding	0.05569	0.705314
48289	chr4	110651401	110651930	+	0	NA	promoter-TSS (NM_030821)	promoter-TSS (NM_030821)	-423	NM_030821	81579	Hs.389452	NM_030821	HPRD:17858	PLA2G12A	GXII|PLA2G12|ROSSY	phospholipase A2, group XIIA	protein-coding	0.045369	0.554717
34645	chr2	127643868	127644138	+	0	NA	Intergenic	CpG	220900	NM_139343	274	Hs.193163	NM_004305	HPRD:03150	BIN1	AMPH2|AMPHL|SH3P9	bridging integrator 1	protein-coding	0.081481	0.723247
45516	chr3	183100263	183100387	+	0	NA	intron (NM_015078, intron 2 of 29)	intron (NM_015078, intron 2 of 29)	45732	NM_015078	23101	Hs.208267	NM_015078	HPRD:08308	MCF2L2	ARHGEF22	MCF.2 cell line derived transforming sequence-like 2	protein-coding	0	0.456
48299	chr4	111041127	111041378	+	0	NA	intron (NM_001130721, intron 2 of 4)	intron (NM_001130721, intron 2 of 4)	78519	NM_001130721	79071	Hs.412939	NM_024090	HPRD:13269	ELOVL6	FACE|FAE|LCE	ELOVL fatty acid elongase 6	protein-coding	0.003984	0.420635
21652	chr15	26179068	26179319	+	0	NA	intron (NR_040082, intron 1 of 4)	intron (NR_040082, intron 1 of 4)	31686	NR_040082	100128714	Hs.587854	NR_040082	ENSG00000206187	LOC100128714	-	uncharacterized LOC100128714	ncRNA	0.039841	0.551587
31610	chr2	1733870	1733986	+	0	NA	intron (NM_012293, intron 1 of 22)	intron (NM_012293, intron 1 of 22)	14391	NM_012293	7837	Hs.332197	NM_012293	ENSG00000130508	PXDN	COPOA|D2S448|D2S448E|MG50|PRG2|PXN|VPO	peroxidasin homolog (Drosophila)	protein-coding	0	0.34188
30111	chr19	7915338	7915547	+	0	NA	intron (NM_145245, intron 6 of 18)	intron (NM_145245, intron 6 of 18)	4056	NM_001159944	115704	Hs.26870	NM_145245	HPRD:10044	EVI5L	-	ecotropic viral integration site 5-like	protein-coding	0.052632	0.619048
53525	chr5	140855323	140855603	+	0	NA	promoter-TSS (NM_002588)	promoter-TSS (NM_002588)	-106	NM_002588	5098	Hs.368160	NM_002588	HPRD:04693	PCDHGC3	PC43|PCDH-GAMMA-C3|PCDH2	protocadherin gamma subfamily C, 3	protein-coding	0.075	0.6121
67560	chr9	72758765	72759109	+	0	NA	intron (NM_153267, intron 9 of 13)	intron (NM_153267, intron 9 of 13)	31867	NR_040076	100507244	Hs.556816	NR_040076	ENSG00000204706	MAMDC2-AS1	-	MAMDC2 antisense RNA 1	ncRNA	0.005814	0.4
63729	chr8	26026894	26027189	+	0	NA	Intergenic	Intergenic	-121966	NM_002717	5520	Hs.146339	NM_002717	HPRD:09223	PPP2R2A	B55A|B55ALPHA|PR52A|PR55A	protein phosphatase 2, regulatory subunit B, alpha	protein-coding	0.00678	0.408784
37768	chr2	236325538	236325778	+	0	NA	Intergenic	Intergenic	-77075	NM_001037131	116987	Hs.435039	NM_014914	HPRD:16359	AGAP1	AGAP-1|CENTG2|GGAP1|cnt-g2	ArfGAP with GTPase domain, ankyrin repeat and PH domain 1	protein-coding	0.020833	0.460581
53856	chr5	148960857	148961195	+	0	NA	promoter-TSS (NM_001001669)	promoter-TSS (NM_001001669)	-109	NM_001001669	389337	Hs.256206	NM_001001669	HPRD:13454	ARHGEF37	-	Rho guanine nucleotide exchange factor (GEF) 37	protein-coding	0.118343	0.722714
1456	chr1	42088137	42088416	+	0	NA	intron (NM_001127714, intron 2 of 7)	MER58A|DNA|hAT-Charlie	-137932	NM_001956	1907	Hs.1407	NM_001956	HPRD:07173	EDN2	ET2|PPET2	endothelin 2	protein-coding	0.02509	0.446429
21400	chr14	100070501	100070965	+	0	NA	promoter-TSS (NM_001144995)	promoter-TSS (NM_001144995)	-6	NM_001144995	317762	Hs.709288	NM_001144995	ENSG00000205476	CCDC85C	-	coiled-coil domain containing 85C	protein-coding	0.144397	0.787097
42086	chr3	46155866	46156262	+	0	NA	Intergenic	HERVP71A-int|LTR|ERV1	-87085	NM_005283	2829	Hs.248116	NM_005283	HPRD:02774	XCR1	CCXCR1|GPR5	chemokine (C motif) receptor 1	protein-coding	0.002525	0.40806
61526	chr7	100183683	100184338	+	0	NA	promoter-TSS (NM_033506)	promoter-TSS (NM_033506)	54	NM_033506	26261	Hs.283764	NM_012172	HPRD:16438	FBXO24	FBX24	F-box protein 24	protein-coding	0.080916	0.646341
47428	chr4	74881867	74882040	+	0	NA	Intergenic	Intergenic	-17507	NM_002994	6374	Hs.89714	NM_002994	HPRD:08976	CXCL5	ENA-78|SCYB5	chemokine (C-X-C motif) ligand 5	protein-coding	0.00578	0.385057
14902	chr12	43493543	43493736	+	0	NA	Intergenic	L2c|LINE|L2	452085	NM_025003	80070	Hs.287554	NM_025003	ENSG00000173157	ADAMTS20	ADAM-TS20|ADAMTS-20|GON-1	ADAM metallopeptidase with thrombospondin type 1 motif, 20	protein-coding	0	0.427835
53828	chr5	148645292	148645466	+	0	NA	Intergenic	Intergenic	-6022	NM_001146337	134265	Hs.483793	NM_152406	HPRD:16943	AFAP1L1	-	actin filament associated protein 1-like 1	protein-coding	0.011494	0.451429
63020	chr7	156556792	156557056	+	0	NA	intron (NM_022458, intron 5 of 16)	intron (NM_022458, intron 5 of 16)	121253	NM_001184997	140545	Hs.446194	NM_030936	HPRD:11517	RNF32	FKSG33|HSD15|LMBR2	ring finger protein 32	protein-coding	0.026515	0.460377
42379	chr3	55223556	55223788	+	0	NA	Intergenic	Intergenic	-261600	NM_020678	57408	Hs.591668	NM_020678	HPRD:13718	LRTM1	-	leucine-rich repeats and transmembrane domains 1	protein-coding	0.008621	0.429185
35240	chr2	157886916	157887075	+	0	NA	Intergenic	Intergenic	-227345	NM_014568	11227	Hs.269027	NM_014568		GALNT5	GALNAC-T5|GALNACT5	polypeptide N-acetylgalactosaminyltransferase 5	protein-coding	0.012579	0.35
20551	chr14	65879022	65879807	+	0	NA	promoter-TSS (NR_024334)	promoter-TSS (NR_024334)	-34	NR_038170	2530	Hs.597649	NM_004480	HPRD:03994	FUT8	-	fucosyltransferase 8 (alpha (1,6) fucosyltransferase)	protein-coding	0.124841	0.723919
41125	chr3	11138200	11138803	+	0	NA	Intergenic	Intergenic	-40278	NM_001098213	3269	Hs.1570	NM_000861	HPRD:02544	HRH1	H1-R|hisH1	histamine receptor H1	protein-coding	0.029851	0.600993
50343	chr5	671823	671985	+	0	NA	intron (NM_007030, intron 2 of 3)	intron (NM_007030, intron 2 of 3)	21606	NM_007030	11076	Hs.481466	NM_007030	HPRD:18522	TPPP	TPPP/p25|TPPP1|p24|p25|p25alpha	tubulin polymerization promoting protein	protein-coding	0.04321	0.674847
55754	chr6	27862190	27862401	+	0	NA	TTS (NM_003527)	TTS (NM_003527)	1092	NM_003527	8348	Hs.484991	NM_003527	HPRD:11904	HIST1H2BO	H2B.2|H2B/n|H2BFN|dJ193B12.2	histone cluster 1, H2bo	protein-coding	0.07109	0.533019
50396	chr5	7816356	7816649	+	0	NA	intron (NM_020546, intron 22 of 24)	LTR33|LTR|ERVL	35101	NM_001089584	134121	Hs.709979	NM_001089584	ENSG00000215217	C5orf49	-	chromosome 5 open reading frame 49	protein-coding	0.030717	0.629252
42411	chr3	55720807	55721340	+	0	NA	intron (NM_015576, intron 15 of 16)	intron (NM_015576, intron 15 of 16)	-27576	NR_024615	711	Hs.667161	NR_024615		ERC2-IT1	C1orf1|C3orf51|Po42	ERC2 intronic transcript 1 (non-protein coding)	ncRNA	0.013133	0.464419
2195	chr1	66902131	66902482	+	0	NA	Intergenic	Intergenic	82245	NM_001297442	5142	Hs.198072	NM_002600	HPRD:02528	PDE4B	DPDE4|PDEIVB	phosphodiesterase 4B, cAMP-specific	protein-coding	0.002849	0.457386
27703	chr17	64652051	64652304	+	0	NA	intron (NM_002737, intron 5 of 16)	intron (NM_002737, intron 5 of 16)	-131013	NR_030364	693219		NR_030364		MIR634	MIRN634|hsa-mir-634	microRNA 634	ncRNA	0.01581	0.46063
19204	chr13	105998496	105999026	+	0	NA	Intergenic	Intergenic	-119455	NM_001161814	267012	Hs.381382	NM_172370	HPRD:07591	DAOA	LG72|SG72	D-amino acid oxidase activator	protein-coding	0.00566	0.433145
5202	chr1	201123330	201123797	+	0	NA	non-coding (NR_109921, exon 1 of 5)	non-coding (NR_109921, exon 1 of 5)	120	NM_016456	252839	Hs.181444	NM_016456	HPRD:15542	TMEM9	TMEM9A	transmembrane protein 9	protein-coding	0.083512	0.662393
64036	chr8	37678857	37679036	+	0	NA	intron (NM_032777, intron 2 of 18)	intron (NM_032777, intron 2 of 18)	24545	NM_032777	25960	Hs.274136	NM_032777	HPRD:08437	GPR124	TEM5	G protein-coupled receptor 124	protein-coding	0.011173	0.516667
27212	chr17	46908239	46908434	+	0	NA	promoter-TSS (NM_005831)	promoter-TSS (NM_005831)	-14	NM_001261395	10241	Hs.514920	NM_005831	HPRD:06846	CALCOCO2	NDP52	calcium binding and coiled-coil domain 2	protein-coding	0.087179	0.69898
24501	chr16	25042789	25043134	+	0	NA	promoter-TSS (NR_038379)	promoter-TSS (NR_038379)	-101	NR_038379	554206	Hs.552959	NR_038379		LOC554206	-	leucine carboxyl methyltransferase 1 pseudogene	pseudo	0.046377	0.569364
49369	chr4	152602345	152602578	+	0	NA	intron (NM_004564, intron 10 of 12)	intron (NM_004564, intron 10 of 12)	79714	NM_004564	5188	Hs.119316	NM_004564	HPRD:04706	GATB	PET112|PET112L	glutamyl-tRNA(Gln) amidotransferase, subunit B	protein-coding	0	0.41453
48394	chr4	114567067	114567254	+	0	NA	intron (NM_172114, intron 3 of 17)	intron (NM_172114, intron 3 of 17)	115923	NM_172127	817	Hs.144114	NM_001221	HPRD:09653	CAMK2D	CAMKD	calcium/calmodulin-dependent protein kinase II delta	protein-coding	0.005348	0.462766
22612	chr15	62327752	62328059	+	0	NA	intron (NM_001018088, intron 3 of 81)	Tigger16b|DNA|TcMar-Tigger	24759	NM_017684	54832	Hs.511668	NM_017684	HPRD:12323	VPS13C	-	vacuolar protein sorting 13 homolog C (S. cerevisiae)	protein-coding	0.003257	0.392857
68741	chr9	114965920	114966103	+	0	NA	intron (NR_036085, intron 3 of 3)	L1PA16|LINE|L1	-28434	NM_001282640	64420	Hs.494827	NM_022486	HPRD:15452	SUSD1	-	sushi domain containing 1	protein-coding	0.010929	0.36413
48481	chr4	119653852	119654041	+	0	NA	exon (NM_014822, exon 20 of 23)	exon (NM_014822, exon 20 of 23)	47372	NM_020961	57721	Hs.657806	NM_020961	HPRD:13879	METTL14	-	methyltransferase like 14	protein-coding	0.005291	0.484211
50791	chr5	32586008	32586303	+	0	NA	intron (NM_006713, intron 1 of 4)	CpG	550	NM_006713	10923	Hs.229641	NM_006713	HPRD:02737	SUB1	P15|PC4|p14	SUB1 homolog (S. cerevisiae)	protein-coding	0.111864	0.709459
20386	chr14	61492594	61492789	+	0	NA	intron (NR_033344, intron 5 of 16)	intron (NR_033344, intron 5 of 16)	44726	NR_033344	145389	Hs.200738	NM_153811	HPRD:15382	SLC38A6	NAT-1	solute carrier family 38, member 6	protein-coding	0.010256	0.336735
46209	chr4	3108349	3108656	+	0	NA	intron (NM_002111, intron 5 of 66)	intron (NM_002111, intron 5 of 66)	-32261	NR_045414	100750326	Hs.575112	NR_045414		HTT-AS	HTT-AS1|HTTAS	HTT antisense RNA (head to head)	ncRNA	0.016287	0.522727
52443	chr5	102805050	102805300	+	0	NA	Intergenic	Intergenic	72511	NR_104670	102467212	Hs.641885	NR_104670		LOC102467212	-	uncharacterized LOC102467212	ncRNA	0.004	0.326693
40357	chr22	24666484	24667198	+	0	NA	promoter-TSS (NM_015330)	promoter-TSS (NM_015330)	56	NM_015330	23384	Hs.474384	NM_015330	HPRD:11080	SPECC1L	CYTSA|OBLFC1	sperm antigen with calponin homology and coiled-coil domains 1-like	protein-coding	0.107843	0.72028
51860	chr5	78013589	78013845	+	0	NA	Intergenic	Intergenic	-69069	NM_005779	10184	Hs.79299	NM_005779	HPRD:17272	LHFPL2	-	lipoma HMGIC fusion partner-like 2	protein-coding	0.015625	0.498054
36950	chr2	216300661	216301344	+	0	NA	promoter-TSS (NM_212482)	promoter-TSS (NM_212482)	-211	NM_212482	2335	Hs.203717	NM_002026	HPRD:00626	FN1	CIG|ED-B|FINC|FN|FNZ|GFND|GFND2|LETS|MSF	fibronectin 1	protein-coding	0.071742	0.637427
48506	chr4	120002195	120002526	+	0	NA	Intergenic	L2c|LINE|L2	-54579	NM_016599	51778	Hs.732122	NM_016599	HPRD:05724	MYOZ2	C4orf5|CMH16|CS-1	myozenin 2	protein-coding	0.003021	0.400602
41093	chr3	10052689	10053086	+	0	NA	promoter-TSS (NM_001008737)	promoter-TSS (NM_001008737)	-108	NM_001008737	401052	Hs.662766	NM_001008737		LOC401052	-	uncharacterized LOC401052	protein-coding	0.100756	0.731156
52402	chr5	101504868	101505055	+	0	NA	Intergenic	Tigger3|DNA|TcMar-Tigger	127292	NM_180991	353189	Hs.127648	NM_180991	HPRD:12354	SLCO4C1	OATP-H|OATP-M1|OATP4C1|OATPX|PRO2176|SLC21A20	solute carrier organic anion transporter family, member 4C1	protein-coding	0	0.303191
28225	chr17	79018561	79018826	+	0	NA	intron (NM_006340, intron 1 of 14)	intron (NM_006340, intron 1 of 14)	9746	NM_006340	10458	Hs.128316	NM_006340	HPRD:05686	BAIAP2	BAP2|FLAF3|IRSP53	BAI1-associated protein 2	protein-coding	0.041509	0.605263
24691	chr16	32127779	32128201	+	0	NA	Intergenic	CpG	71444	NR_109773	100289574	Hs.531536	NR_109773	ENSG00000230267	HERC2P4	D16F37S5	hect domain and RLD 2 pseudogene 4	pseudo	0.092417	0.6974
69800	chrX	2730294	2730666	+	0	NA	intron (NM_175569, intron 9 of 9)	intron (NM_175569, intron 9 of 9)	-16383	NM_001184704	8908	Hs.567381	NM_003918	HPRD:02185	GYG2	GN-2|GN2	glycogenin 2	protein-coding	0.013441	0.490617
22929	chr15	71162482	71162722	+	0	NA	intron (NM_001284357, intron 1 of 16)	intron (NM_001284357, intron 1 of 16)	-15998	NM_197958	55323	Hs.416755	NM_018357	HPRD:10966	LARP6	ACHN	La ribonucleoprotein domain family, member 6	protein-coding	0	0.385892
48605	chr4	123587976	123588390	+	0	NA	intron (NR_104126, intron 10 of 10)	intron (NR_104126, intron 10 of 10)	-45971	NM_021803	59067	Hs.567559	NM_021803	HPRD:05650	IL21	CVID11|IL-21|Za11	interleukin 21	protein-coding	0.004831	0.289157
67163	chr9	32423374	32423671	+	0	NA	intron (NM_001278352, intron 10 of 21)	intron (NM_001278352, intron 10 of 21)	38921	NM_001278352	48	Hs.567229	NM_002197	HPRD:00013	ACO1	ACONS|HEL60|IREB1|IREBP|IREBP1|IRP1	aconitase 1, soluble	protein-coding	0.013468	0.399329
29839	chr18	77379207	77379709	+	0	NA	Intergenic	Intergenic	-60343	NM_004715	9150	Hs.465490	NM_004715	HPRD:05377	CTDP1	CCFDN|FCP1	CTD (carboxy-terminal domain, RNA polymerase II, polypeptide A) phosphatase, subunit 1	protein-coding	0.007968	0.451292
6423	chr1	231913830	231914041	+	0	NA	intron (NM_001164546, intron 6 of 6)	intron (NM_001164546, intron 6 of 6)	40328	NR_002227	27184	Hs.720568	NR_002227		DISC2	DISC1-AS1|DISC1OS|NCRNA00015	disrupted in schizophrenia 2 (non-protein coding)	ncRNA	0.009479	0.495283
64320	chr8	50824205	50824370	+	0	NA	promoter-TSS (NM_018967)	promoter-TSS (NM_018967)	-52	NM_001287814	54212	Hs.584914	NM_018967	HPRD:16373	SNTG1	G1SYN|SYN4	syntrophin, gamma 1	protein-coding	0.084848	0.674699
62469	chr7	134012742	134012929	+	0	NA	Intergenic	L2a|LINE|L2	-11008	NM_032826	84912	Hs.490181	NM_032826	HPRD:11578	SLC35B4	YEA|YEA4	solute carrier family 35 (UDP-xylose/UDP-N-acetylglucosamine transporter), member B4	protein-coding	0.010695	0.494681
61240	chr7	90462872	90463082	+	0	NA	intron (NM_001287137, intron 3 of 12)	intron (NM_001287137, intron 3 of 12)	123847	NM_001287136	5218	Hs.258576	NM_012395	HPRD:15121	CDK14	PFTAIRE1|PFTK1	cyclin-dependent kinase 14	protein-coding	0	0.345972
26226	chr17	12413980	12414229	+	0	NA	Intergenic	Intergenic	-39181	NR_034145	284034	Hs.376614	NR_034144	HPRD:08176	LINC00670	-	long intergenic non-protein coding RNA 670	ncRNA	0	0.352
37321	chr2	224798952	224799158	+	0	NA	intron (NM_020830, intron 1 of 11)	AluSz|SINE|Alu	10997	NM_020830	57590	Hs.368359	NM_020830	HPRD:15663	WDFY1	FENS-1|WDF1|ZFYVE17	WD repeat and FYVE domain containing 1	protein-coding	0.019417	0.483092
26425	chr17	17846244	17846436	+	0	NA	intron (NM_001033551, intron 1 of 13)	L1MC5|LINE|L1	29444	NM_001082968	146691	Hs.462379	NM_144678	HPRD:18213	TOM1L2	-	target of myb1-like 2 (chicken)	protein-coding	0	0.367876
37536	chr2	230999276	230999481	+	0	NA	Intergenic	MER89|LTR|ERV1	-65663	NM_152527	151473	Hs.504317	NM_152527	HPRD:15347	SLC16A14	MCT14	solute carrier family 16, member 14	protein-coding	0	0.461165
23352	chr15	82824795	82825265	+	0	NA	promoter-TSS (NM_001021)	promoter-TSS (NM_001021)	-78	NR_111944	6218	Hs.433427	NM_001021	HPRD:01600	RPS17	DBA4|RPS17L|RPS17L1|RPS17L2|S17	ribosomal protein S17	protein-coding	0.082979	0.649682
68853	chr9	117496154	117496385	+	0	NA	Intergenic	MER44B|DNA|TcMar-Tigger	-51900	NM_001199233	100505478	Hs.200101	NM_001199233		LOC100505478	-	uncharacterized LOC100505478	protein-coding	0.012987	0.413793
49737	chr4	170175901	170176185	+	0	NA	intron (NM_020870, intron 2 of 11)	Plat_L3|LINE|CR1	16206	NM_020870	57630	Hs.301804	NM_020870	HPRD:15335	SH3RF1	POSH|RNF142|SH3MD2	SH3 domain containing ring finger 1	protein-coding	0.007042	0.45614
12350	chr11	84001802	84001981	+	0	NA	intron (NM_001364, intron 2 of 22)	MIRb|SINE|MIR	-17568	NM_001142700	1740	Hs.367656	NM_001364	HPRD:04663	DLG2	PPP1R58|PSD-93|PSD93|chapsyn-110	discs, large homolog 2 (Drosophila)	protein-coding	0	0.333333
31499	chr19	58011078	58011444	+	0	NA	promoter-TSS (NM_198542)	promoter-TSS (NM_198542)	-48	NM_198542	374928	Hs.579576	NM_198542	HPRD:14655	ZNF773	ZNF419B	zinc finger protein 773	protein-coding	0.106557	0.645777
28154	chr17	76921451	76921615	+	0	NA	promoter-TSS (NM_003255)	promoter-TSS (NM_003255)	-61	NM_003255	7077	Hs.633514	NM_003255	HPRD:01784	TIMP2	CSC-21K|DDC8	TIMP metallopeptidase inhibitor 2	protein-coding	0.085366	0.684848
61531	chr7	100303374	100303808	+	0	NA	promoter-TSS (NM_005837)	promoter-TSS (NM_005837)	-85	NM_005837	10248	Hs.416994	NM_005837	HPRD:09357	POP7	0610037N12Rik|RPP2|RPP20	processing of precursor 7, ribonuclease P/MRP subunit (S. cerevisiae)	protein-coding	0.115207	0.703448
10429	chr11	5391143	5391346	+	0	NA	intron (NR_038321, intron 1 of 4)	intron (NR_038321, intron 1 of 4)	18506	NM_001004750	390058	Hs.553730	NM_001004750	HPRD:14994	OR51B6	HOR5'Beta6	olfactory receptor, family 51, subfamily B, member 6	protein-coding	0	0.441176
32402	chr2	29388246	29388676	+	0	NA	intron (NM_001287528, intron 13 of 14)	intron (NM_001287528, intron 13 of 14)	50169	NM_024692	79745	Hs.122927	NM_024692	HPRD:08634	CLIP4	RSNL2	CAP-GLY domain containing linker protein family, member 4	protein-coding	0.009302	0.429234
56857	chr6	84562953	84563311	+	0	NA	promoter-TSS (NR_103525)	promoter-TSS (NR_103525)	-130	NR_103525	134701	Hs.149454	NM_001009994	HPRD:16658	RIPPLY2	C6orf159|dJ237I15.1	ripply transcriptional repressor 2	protein-coding	0.106145	0.685237
39057	chr20	45755457	45755688	+	0	NA	intron (NM_005244, intron 9 of 15)	MER20|DNA|hAT-Charlie	-40037	NR_037410	100500814		NR_037410		MIR3616	-	microRNA 3616	ncRNA	0.012987	0.396552
70556	chrX	51143861	51144032	+	0	NA	Intergenic	Intergenic	-5821	NM_203407	340602	Hs.97053	NM_203407	HPRD:14176	CXorf67	-	chromosome X open reading frame 67	protein-coding	0.017544	0.290698
15127	chr12	50170244	50170412	+	0	NA	Intergenic	Intergenic	34736	NM_001098576	7009	Hs.743965	NM_003217	HPRD:02851	TMBIM6	BAXI1|BI-1|TEGT	transmembrane BAX inhibitor motif containing 6	protein-coding	0.029762	0.538462
36119	chr2	187558541	187559206	+	0	NA	promoter-TSS (NM_177454)	promoter-TSS (NM_177454)	84	NM_177454	165215	Hs.28872	NM_177454	HPRD:13907	FAM171B	KIAA1946	family with sequence similarity 171, member B	protein-coding	0.085714	0.707207
56780	chr6	82324205	82324374	+	0	NA	Intergenic	Intergenic	138139	NM_017633	55603	Hs.10784	NM_017633	HPRD:13311	FAM46A	C6orf37|XTP11	family with sequence similarity 46, member A	protein-coding	0	0.447059
8860	chr10	80944008	80944201	+	0	NA	intron (NM_020338, intron 4 of 24)	MIRb|SINE|MIR	115312	NM_020338	57178	Hs.193118	NM_020338	HPRD:12115	ZMIZ1	MIZ|RAI17|TRAFIP10|ZIMP10|hZIMP10	zinc finger, MIZ-type containing 1	protein-coding	0.015544	0.572165
70960	chrX	105066372	105066489	+	0	NA	promoter-TSS (NM_198465)	promoter-TSS (NM_198465)	-106	NM_198465	203447	Hs.209527	NM_198465	HPRD:14841	NRK	NESK	Nik related kinase	protein-coding	0.08547	0.728814
57859	chr6	131259447	131259671	+	0	NA	intron (NM_001199388, intron 3 of 17)	intron (NM_001199388, intron 3 of 17)	62348	NM_001252660	2037	Hs.486470	NM_001431	HPRD:09126	EPB41L2	4.1-G|4.1G	erythrocyte membrane protein band 4.1-like 2	protein-coding	0	0.382222
11186	chr11	32253596	32253760	+	0	NA	Intergenic	L1ME3A|LINE|L1	141201	NM_002901	5954	Hs.97887	NM_002901	HPRD:04111	RCN1	HEL-S-84|PIG20|RCAL|RCN	reticulocalbin 1, EF-hand calcium binding domain	protein-coding	0.006098	0.515152
26467	chr17	19016188	19016364	+	0	NA	Intergenic	AluJo|SINE|Alu	-14506	NM_001129778	400581	Hs.661470	NM_001129778		GRAPL	-	GRB2-related adaptor protein-like	protein-coding	0.056818	0.548023
4650	chr1	180280202	180280479	+	0	NA	intron (NM_032360, intron 7 of 7)	LTR40a|LTR|ERVL	-36524	NR_037642	100527964	Hs.496545	NR_037642	ENSG00000230124	LHX4-AS1	-	LHX4 antisense RNA 1	ncRNA	0.01444	0.438849
23231	chr15	80236214	80236523	+	0	NA	Intergenic	L1MC4a|LINE|L1	-20272	NR_037652	400410	Hs.729127	NM_001100879	ENSG00000180953	ST20	HCCS-1	suppressor of tumorigenicity 20	protein-coding	0.003236	0.393548
33863	chr2	86149406	86149637	+	0	NA	Intergenic	Intergenic	33118	NR_110569	101928113	Hs.625888	NR_110569		ST3GAL5-AS1	-	ST3GAL5 antisense RNA 1 (head to head)	ncRNA	0.004329	0.37069
18201	chr13	45941585	45941857	+	0	NA	intron (NR_024458, intron 3 of 10)	intron (NR_024458, intron 3 of 10)	26241	NR_024458	100190939	Hs.375766	NR_024458	ENSG00000170919	TPT1-AS1	-	TPT1 antisense RNA 1	ncRNA	0.003676	0.479853
7153	chr10	9297049	9297359	+	0	NA	intron (NR_120635, intron 4 of 4)	AluY|SINE|Alu	-20372	NR_108039	100507163	Hs.649223	NR_108039		LINC00709	-	long intergenic non-protein coding RNA 709	ncRNA	0.019355	0.501608
54416	chr5	171880216	171880392	+	0	NA	intron (NM_001017995, intron 1 of 12)	intron (NM_001017995, intron 1 of 12)	1223	NM_001017995	285590	Hs.285666	NM_001017995	HPRD:18591	SH3PXD2B	FAD49|FTHS|HOFI|KIAA1295|TKS4|TSK4	SH3 and PX domains 2B	protein-coding	0.011364	0.548023
51941	chr5	80922344	80922702	+	0	NA	intron (NM_001256735, intron 3 of 15)	intron (NM_001256735, intron 3 of 15)	124549	NM_001256732	23635	Hs.102735	NM_012446		SSBP2	HSPC116|SOSS-B2	single-stranded DNA binding protein 2	protein-coding	0.002793	0.423398
26804	chr17	34105165	34105449	+	0	NA	TTS (NM_001032278)	TTS (NM_001032278)	17391	NM_145272	146853	Hs.127194	NM_145272	HPRD:11239	C17orf50	-	chromosome 17 open reading frame 50	protein-coding	0.007042	0.403509
39560	chr21	22997048	22997287	+	0	NA	Intergenic	Intergenic	112472	NR_038872	378828	Hs.551009	NR_038872	ENSG00000238265	LINC00317	C21orf117|NCRNA00317|PRED89	long intergenic non-protein coding RNA 317	ncRNA	0.004184	0.366667
7304	chr10	14572527	14572901	+	0	NA	intron (NM_031453, intron 2 of 4)	intron (NM_031453, intron 2 of 4)	41474	NM_001282699	83641	Hs.446315	NM_031453	HPRD:12575	FAM107B	C10orf45	family with sequence similarity 107, member B	protein-coding	0.013369	0.498667
56223	chr6	46961619	46961902	+	0	NA	Intergenic	L2|LINE|L2	-39085	NM_015234	221395	Hs.362806	NM_015234	HPRD:11010	GPR116	KPG_001	G protein-coupled receptor 116	protein-coding	0.003534	0.461268
3414	chr1	115973474	115973722	+	0	NA	Intergenic	Intergenic	-92741	NM_002506	4803	Hs.2561	NM_002506	HPRD:08874	NGF	Beta-NGF|HSAN5|NGFB	nerve growth factor (beta polypeptide)	protein-coding	0.016129	0.425703
69533	chr9	138900290	138900556	+	0	NA	3' UTR (NM_144653, exon 6 of 6)	3' UTR (NM_144653, exon 6 of 6)	-47197	NM_016172	10422	Hs.9194	NM_016172	HPRD:12170	UBAC1	GBDR1|UBADC1	UBA domain containing 1	protein-coding	0.018797	0.464419
11553	chr11	56992067	56992367	+	0	NA	Intergenic	Intergenic	12710	NR_027991	187	Hs.438311	NM_005161	HPRD:02503	APLNR	AGTRL1|APJ|APJR|HG11	apelin receptor	protein-coding	0	0.418605
7742	chr10	32058602	32058749	+	0	NA	Intergenic	Charlie7|DNA|hAT-Charlie	139179	NM_001270699	94134	Hs.499264	NM_018287	HPRD:06446	ARHGAP12	-	Rho GTPase activating protein 12	protein-coding	0	0.317568
35746	chr2	174024552	174024818	+	0	NA	intron (NM_016653, intron 2 of 19)	intron (NM_016653, intron 2 of 19)	84120	NM_016653	51776	Hs.444451	NM_016653	HPRD:11791	ZAK	AZK|MLK7|MLT|MLTK|MRK|mlklak|pk	sterile alpha motif and leucine zipper containing kinase AZK	protein-coding	0.003759	0.47191
18813	chr13	86171989	86172269	+	0	NA	Intergenic	MER45B|DNA|hAT-Tip100	201354	NM_032229	84189	Hs.525105	NM_032229	HPRD:15403	SLITRK6	DFNMYP	SLIT and NTRK-like family, member 6	protein-coding	0.014286	0.419929
7638	chr10	28670833	28671033	+	0	NA	Intergenic	Intergenic	-92654	NR_107053	102465880		NR_107053		MIR8086	hsa-mir-8086	microRNA 8086	ncRNA	0.015	0.437811
21030	chr14	84460473	84460794	+	0	NA	Intergenic	L1MC4|LINE|L1	-1399590	NR_102737	100996280	Hs.135735	NR_102737	ENSG00000259107	LINC00911	-	long intergenic non-protein coding RNA 911	ncRNA	0.006231	0.341615
14964	chr12	46097853	46098015	+	0	NA	Intergenic	L4|LINE|RTE	23770	NR_028408	400027	Hs.597122	NR_028408	ENSG00000273015	LINC00938	-	long intergenic non-protein coding RNA 938	ncRNA	0	0.398773
44467	chr3	145860561	145860799	+	0	NA	intron (NM_000935, intron 1 of 18)	intron (NM_000935, intron 1 of 18)	18602	NM_000935	5352	Hs.477866	NM_000935	HPRD:03519	PLOD2	LH2|TLH	procollagen-lysine, 2-oxoglutarate 5-dioxygenase 2	protein-coding	0	0.414226
31530	chr19	58694286	58694897	+	0	NA	5' UTR (NM_016324, exon 1 of 5)	5' UTR (NM_016324, exon 1 of 5)	235	NM_001278734	10782	Hs.83761	NM_016324	HPRD:05682	ZNF274	HFB101|ZF2|ZKSCAN19|ZSCAN51	zinc finger protein 274	protein-coding	0.0982	0.69281
1686	chr1	48035515	48035833	+	0	NA	Intergenic	MIRb|SINE|MIR	133985	NM_004474	2306	Hs.166188	NM_004474	HPRD:03735	FOXD2	FKHL17|FREAC-9|FREAC9	forkhead box D2	protein-coding	0.022013	0.510972
15841	chr12	70661338	70661590	+	0	NA	intron (NR_037615, intron 1 of 16)	L1MEf|LINE|L1	23970	NR_037615	4848	Hs.133350	NM_014515	HPRD:05367	CNOT2	CDC36|NOT2|NOT2H	CCR4-NOT transcription complex, subunit 2	protein-coding	0.003968	0.379447
63536	chr8	19612247	19612411	+	0	NA	Intergenic	Intergenic	-62589	NM_018142	55174	Hs.512627	NM_018142	HPRD:07686	INTS10	C8orf35|INT10	integrator complex subunit 10	protein-coding	0.012195	0.406061
58699	chr6	154769638	154770164	+	0	NA	intron (NM_173515, intron 2 of 12)	intron (NM_173515, intron 2 of 12)	61852	NM_173515	154043	Hs.16064	NM_173515		CNKSR3	MAGI1	CNKSR family member 3	protein-coding	0.01711	0.466793
52914	chr5	122847534	122848152	+	0	NA	promoter-TSS (NM_001270573)	promoter-TSS (NM_001270573)	50	NM_001270573	1456	Hs.129206	NM_004384	HPRD:05034	CSNK1G3	CKI-gamma 3|CSNK1G3L	casein kinase 1, gamma 3	protein-coding	0.088997	0.599354
48446	chr4	118402975	118403235	+	0	NA	intron (NR_125757, intron 2 of 3)	LTR16B2|LTR|ERVL	53551	NR_125757	103689918	Hs.582062	NR_125757		LINC01378	-	long intergenic non-protein coding RNA 1378	ncRNA	0.011538	0.363985
31585	chr2	676073	676232	+	0	NA	intron (NM_152834, intron 1 of 4)	intron (NM_152834, intron 1 of 4)	1287	NM_152834	129787	Hs.43899	NM_152834		TMEM18	-	transmembrane protein 18	protein-coding	0.037736	0.5375
56011	chr6	40899757	40899959	+	0	NA	intron (NR_110873, intron 1 of 5)	L1ME3D|LINE|L1	91161	NR_110873	101929555	Hs.552555	NR_110873		LOC101929555	-	uncharacterized LOC101929555	ncRNA	0.00495	0.423645
26339	chr17	15602740	15603221	+	0	NA	promoter-TSS (NM_001288649)	promoter-TSS (NM_001288649)	89	NM_001288643	57335	Hs.585799	NM_020652	HPRD:15760	ZNF286A	ZNF286	zinc finger protein 286A	protein-coding	0.091476	0.639004
26232	chr17	12502552	12502800	+	0	NA	intron (NR_034145, intron 3 of 3)	intron (NR_034145, intron 3 of 3)	49391	NR_034144	284034	Hs.376614	NR_034144	HPRD:08176	LINC00670	-	long intergenic non-protein coding RNA 670	ncRNA	0.012097	0.441767
11980	chr11	69258102	69258408	+	0	NA	Intergenic	CpG	-42074	NR_120543	101928292	Hs.736219	NR_120542		LINC01488	-	long intergenic non-protein coding RNA 1488	ncRNA	0.094771	0.703583
[truncated: 69,775 more rows]

## Sheet: Opened in RIS
Supplementary Data 1	Parry et al.
[truncated: 44,558 more rows]

## Sheet: Opened in NIS
Supplementary Data 1	Parry et al.
[truncated: 20,501 more rows]

[truncated: 2 more sheets: Closed in RIS, Closed in NIS]
